# Supplementary material for: Nigrostriatal dopamine modulates the striatal-amygdala pathway in auditory fear conditioning
Source: Nat Commun. 2023 Nov 9;14:7231. doi: 10.1038/s41467-023-43066-9 (PMC10636191; doi:10.1038/s41467-023-43066-9)
Supplement: Supplementary file 4 — Source Data [file 41467_2023_43066_MOESM4_ESM.xlsx]

## Sheet: Fig1C
	Habit-Shock
Time Interval	1	2	3	4	5	6	7	8
%Freeze	0	1.38	4.37	6.22	23.21	44.1	28.37	61.22	M
	4.5	2.1	8.2	5.77	15.67	49.82	60.87	65.88	M
	0	0	1	3.47	4.89	48.1	56.72	42.98	F
	2.38	0	5.88	8.37	5.88	24.57	61.92	53.99	F
	Probe 1
Time Interval	1	2	3	4	5	6	7	8
%Freeze	47.82	35.32	28.92	28.72	49.21	38.11	28.34	56.72	M
	41.11	45.82	44.48	30.22	31.28	34.89	40.22	43.21	M
	31.28	25.78	52.82	34.21	29.82	19.21	18.21	29.38	F
	59.22	23.72	22.21	15.78	55.31	28.21	20.22	31.28	F
	Probe 2
Time Interval	1	2	3	4	5	6	7	8
%Freeze	33.78	32.28	25.67	30.22	25.67	22.87	34.27	26.22	M
	45.37	48.54	32.89	38.92	32.87	39.82	35.05	31.78	M
	20.11	25.83	39.23	15.28	20.21	12.83	14.88	12.37	F
	27.73	19.38	15.88	21.98	23.47	19	18	23.98	F
									M=Male
									F=Female

## Sheet: Fig1E
Ctrl GFP	%Freeze
Habituation	0	4.5	0	2.38	1.38	2.1	0	0	4.37	8.2	1	5.88	6.22	5.77	3.47	8.37
Shock	23.21	44.1	28.37	61.22	15.67	49.82	60.87	65.88	4.89	48.1	56.72	42.98	5.88	24.57	61.92	53.99
Probe 1	47.82	35.32	28.92	28.72	49.21	38.11	28.34	56.72	41.11	45.82	44.48	30.22	31.28	34.89	40.22	43.21	31.28	25.78	52.82	34.21	29.82	19.21	18.21	29.38	59.22	23.72	22.21	15.78	55.31	28.21	20.22	31.28
Probe 2	0.58	15.67	5.72	4.38	0.63	18.22	8.55	35.67	4.58	19.23	12.23	22.34	5.23	25.67	15.67	12.22	24.32	22.37	22.18	5.47	8.21	25.82	30.23	13.44	14.28	43.23	14.91	18.72	19.33	27.18	13.01	10.13
Arch Cohort	%Freeze
Habituation	5	2.09	1.82	0	10.22	3.04	0	4.87	3.88	2.83	0	2.38	1	0	3.22	2.06
Shock	11.28	24.06	45.98	42.82	5.84	45.77	52.82	64.28	18.81	37.88	58.32	65.45	20.11	14.98	22.67	49.22
Probe 1	0.58	0.63	4.58	5.23	24.32	8.21	14.28	19.33	15.67	18.22	19.23	25.67	22.37	25.82	43.23	27.18	5.72	8.55	12.23	15.67	22.18	30.23	14.91	13.01	4.38	35.67	22.34	12.22	5.47	13.44	18.72	10.13
Probe 2	3.45	3.83	8.09	18.23	5.82	7.28	2.17	14.81	2.34	15.67	9.82	16.72	10.22	17.21	4.57	24.33	0	14.38	10.22	12.87	3.21	12.89	15.7	28.34	1.78	12.22	22.87	14.57	0	16.72	1.92	4.82
	Averaged data
Ctrl GFP	M	M	F	F	Arch Cohort	M	M	F	F		M=Male
Habituation Tones	1.38	2.1	0	1		1.22	0.33	3.18	2.48	M	F=Female
Shock	44.4	49.52	30.89	52.98		45.18	45.47	37.81	33.82	M
Probe 1	47.12	49.11	38.31	40.12		24.11	27.48	12.83	15.27	F
Probe 2	18.21	22.04	25.37	24.18		14.99	9.51	10.39	4.49	F

## Sheet: Fig1G
Ctrl GFP	%Freeze
Habituation	2.3859	0.3891	0	0	8.2911	5.3981	3.0199	0	1.8372	3.2965	1.3892	6.4891
Shock	30.415	58.2281	24.7831	28.3381	43.7821	55.7831	42.9901	25.7781	12.2291	39.1182	43.0092	37.2912
Probe 1	59.194	41.2909	23.8209	32.8911	55.678	45.0994	34.8002	38.4909	44.5547	40.2809	39.2116	48.3719	31.2209	33.0928	30.029	38.0923	34.558	44.499	30.932	40.391	39.0223	29.8802	55.4044	59.8909
Probe 2	14.8092	20.9982	25.9091	15.849	19.4481	12.389	15.6745	31.2991	23.1891	13.8022	10.2902	25.4678	23.991	39.0409	22.921	27.091	1.2909	12.39	18.2099	21.2038	15.3801	21.0922	35.839	9.2056
Arch Cohort	%Freeze
Habituation	4.2788	0	13.3911	4.3445	0	2.819	5.844	2.3911	0	0	0	2.38
Shock	20.829	31.2901	42.0921	50.0831	70.2192	40.3811	39.8201	45.6677	21.891	25.8025	28.3391	40.3821
Probe 1	45.898	59.119	35.4499	37.9089	30.4488	20.3909	22.9089	20.3944	32.3944	22.3087	19.0823	31.9972	28.5532	30.0701	15.6098	14.8921	51.2287	50.3204	30.291	31.2299	19.2909	40.3891	30.2901	40.92
Probe 2	15.8082	18.4934	11.2331	21.2983	32.2451	13.4309	14.3389	13.4581	18.3209	8.9801	4.3809	11.0938	23.9074	25.7767	23.291	28.3922	3.4491	0	18.2904	4.9221	25.8839	24.3223	12.2931	19.9821
	Average Data
Ctrl GFP	M	M	F	F	Arch Cohort	M	M	F	F		M=Male
Habituation Tones	2.36	3.04	1.84	1.32		4.28	13.31	0.1	2.39		F=Female
Conditioning Tones	30.42	43.73	42.91	39.1		35.27	45.67	42.1	50.08
Probe 1	36.3	45.1	44.58	48.37		30.45	22.91	32	30.2
Probe 2	25.91	19.45	35.66	25.18		21.31	18.5	32.26	8.98

## Sheet: Fig 2C
	Ctrl					Ablation
	Habituation	Shock	Probe 1	Probe 2		Habituation	Shock	Probe 1	Probe 2
%Freeze	4.978	20.28	41.1	32.92		5.59	18	12	15
	15.279	25.31	38.29	18.29		1.118	14	5	18
	9.974	33.868	27.87	32.87		9.973	5	8.9	13
	15.068	29.069	44.77	34.77		3.873	91.61	14	5
	12.22	29.552	25.89	20.89		11.324	45.59	15	4
	13.782	62.584	30.87	32.87		0.23489	31.118	12	25.8
	14.37	55.4467	29.0633	23.062		0.229	39.974	17	16
	8.2678	63.98	25.509	25.79		3.478	22	11	10
	1	83.867	82.5847	32.5847		6.3301	22.062	14	5
	5.201	45	85.4467	25.4467		14.8822	25.31	25	34.288
	6.22	34.87	27.9767	37.98		0.2299	43.862	18	40.568
	5.77	54.5467	83.853	27.8		19.2239	29.063	41	22.891
	3.47	32.92	85	19		1.2009	19.563	26.89	39.498
	5.887	80.2809	68.87	34.87		3.889	80.2289	51	34.783
			94.51	23.5467		4.567	23.338	85	31.3303
			92.92	29.92		12.0098	14.8809	35	38.53
			97.6067	24.6067				38	27.56
			90.2809	50.2809				80	28
			29.118	22.112				81.829	11.829
			94.976	28.974				18.289	8.289
			36	16				30.04	27.81
			12.0667	12.068				70.21	23.091
			39.31	19.31				69.229	13.2292
			43.93	23.78				17.2293	11.2206
			29.062	31.067				3.98021	9.2391
			27.283	23.581				13.228	12.889

## Sheet: Fig 3B
Example Neuronal Traces from both male and female mice
-0.161673	-0.327924	-0.184964
-0.268609	-0.305331	-0.193241
-0.256426	-0.346372	-0.205003
-0.234096	-0.346916	-0.198416
-0.296679	-0.266139	-0.219439
-0.287902	-0.29773	-0.20447
-0.312104	-0.292154	-0.261673
-0.292422	-0.259957	-0.139121
-0.250048	-0.307716	-0.150037
-0.261126	-0.331361	-0.200428
-0.29991	-0.247893	-0.209099
-0.330973	-0.321301	-0.225681
-0.350353	-0.372936	-0.238811
-0.322307	-0.409484	-0.239274
-0.365936	-0.453761	-0.254438
-0.387706	-0.564943	-0.333648
-0.435032	-0.594758	-0.317039
-0.424947	-0.5658	-0.309657
-0.444304	-0.625327	-0.270746
-0.486494	-0.572561	-0.214453
-0.426431	-0.645677	-0.346401
-0.448563	-0.616037	-0.333306
-0.466267	-0.618171	-0.359831
-0.438658	-0.676184	-0.359647
-0.493725	-0.626123	-0.348156
-0.467528	-0.680732	-0.338329
-0.500113	-0.619782	-0.339098
-0.582031	-0.68848	-0.339337
-0.533654	-0.703727	-0.292396
-0.526844	-0.651148	-0.311305
-0.543193	-0.696517	-0.326272
-0.502933	-0.649475	-0.349225
-0.524154	-0.653573	-0.380464
-0.508921	-0.675316	-0.317542
-0.569769	-0.665687	-0.372182
-0.474476	-0.668902	-0.407209
-0.529612	-0.710995	-0.424784
-0.524317	-0.685214	-0.403109
-0.527256	-0.678191	-0.437513
-0.576671	-0.726618	-0.418484
-0.536077	-0.714443	-0.413954
-0.514777	-0.74321	-0.478446
-0.615296	-0.636739	-0.420004
-0.562081	-0.575347	-0.379195
-0.553358	-0.583509	-0.40704
-0.541139	-0.643144	-0.413299
-0.537391	-0.657765	-0.430097
-0.601523	-0.67556	-0.421486
-0.563512	-0.640362	-0.449177
-0.577993	-0.650634	-0.469634
-0.568445	-0.692905	-0.484529
-0.564457	-0.611503	-0.512697
-0.543264	-0.732003	-0.479826
-0.519287	-0.661367	-0.503128
-0.507316	-0.630996	-0.486024
-0.482367	-0.692738	-0.460763
-0.533145	-0.733264	-0.491458
-0.517372	-0.739011	-0.509989
-0.54259	-0.687042	-0.506387
-0.437708	-0.678235	-0.519122
-0.335353	-0.72751	-0.49189
-0.262853	-0.651476	-0.435381
-0.252274	-0.681459	-0.457343
-0.196316	-0.70428	-0.481996
-0.231523	-0.642919	-0.523844
-0.208745	-0.866772	-0.493306
-0.260278	-0.674136	-0.582547
-0.268635	-0.703739	-0.50792
-0.225169	-0.632207	-0.482504
-0.250085	-0.612931	-0.480631
-0.236294	-0.533535	-0.461649
-0.218164	-0.587118	-0.523839
-0.317845	-0.543488	-0.540599
-0.289712	-0.604548	-0.498238
-0.331232	-0.703758	-0.504206
-0.355375	-0.689332	-0.537541
-0.33057	-0.632506	-0.403467
-0.383151	-0.663858	-0.394281
-0.337948	-0.58997	-0.433738
-0.354304	-0.595192	-0.405238
-0.395298	-0.639249	-0.28575
-0.327963	-0.600765	-0.301035
-0.311333	-0.599309	-0.300589
-0.353715	-0.592683	-0.322385
-0.238116	-0.587871	-0.284185
-0.183508	-0.640779	-0.260897
-0.134486	-0.56211	-0.260982
0.0331665	-0.574452	-0.243934
Male	Female	Female

## Sheet: Fig 3C
Habituation Population Average	Sex	After Shock Population		Neuronal ROI Z-Scored ΔF/F
0.114443	M	0.488375	-0.28124	-0.151939	-0.113134	0.0636602	-0.131453	0.121147	-0.21928	-0.244037	0.0402261	-0.222356	-0.140786	-0.388521	0.567812	0.0876269	-0.0357861	-0.153709	-0.400249	-0.390193	-0.021524	0.25439	0.167665	-0.109008	-0.209029	0.328649	-0.364623	-0.123526	0.284356	-0.0954542	0.0435568	-0.29011	0.329511	-0.282104	0.00421271	-0.01632	-0.148839	0.13669	0.407599	-0.439084	-0.0455984	0.208922	-0.236687	-0.0746978	-0.291035	-0.217476	-0.136212	-0.464497	0.0381748
0.108181		0.477989	-0.36311	-0.17635	-0.116444	0.0375085	-0.121155	0.149407	-0.211541	-0.285994	0.00289459	-0.196495	-0.0702026	-0.354637	0.533808	0.0604682	-0.00245421	-0.178116	-0.317883	-0.399725	0.00131472	0.270725	0.165438	-0.111533	-0.190859	0.311688	-0.390103	-0.157994	0.237322	-0.101679	0.146014	-0.240708	0.415853	-0.248821	-0.0528352	-0.0177753	-0.200809	0.114367	0.437051	-0.465211	-0.0669253	0.0954122	-0.255908	-0.0728973	-0.20134	-0.190188	-0.20941	-0.486347	0.0832473
0.102776		0.449615	-0.361283	-0.153285	-0.0765436	0.0231445	-0.144871	0.145164	-0.239358	-0.269053	0.0235363	-0.175049	-0.151907	-0.348623	0.550184	0.104586	-0.00411454	-0.186106	-0.416959	-0.380761	-0.0437896	0.266875	0.138819	-0.126644	-0.172016	0.328186	-0.330972	-0.286691	0.278882	-0.0792414	0.233883	-0.277147	0.436706	-0.204997	-0.00278885	-0.0287214	-0.162792	0.121446	0.379241	-0.470154	-0.0657483	0.0497173	-0.203024	-0.0953713	-0.220571	-0.20463	-0.136825	-0.634827	0.032203
0.104999		0.426606	-0.356176	-0.155436	-0.128909	0.035078	-0.145013	0.156354	-0.224797	-0.234508	-0.101242	-0.199693	-0.129413	-0.353341	0.547516	0.0551024	-0.010219	-0.168603	-0.388397	-0.440413	-0.00333377	0.268722	0.137206	-0.147538	-0.189422	0.310212	-0.374878	-0.129275	0.241986	-0.102112	0.234673	-0.280162	0.352834	-0.211264	-0.0676261	-0.0238841	-0.182812	0.105236	0.416937	-0.496925	-0.0535703	0.0860024	-0.26825	-0.111976	-0.237427	-0.217784	-0.233642	-0.437212	0.120653
0.0996635		0.411931	-0.366676	-0.191988	-0.0968401	-0.0796467	-0.126131	0.135937	-0.302689	-0.297898	-0.047552	-0.206078	-0.107462	-0.357253	0.45487	0.0259928	0.0272786	0.0894653	-0.412696	-0.410478	-0.0836931	0.241487	0.1077	-0.151367	-0.168927	0.333991	-0.338962	-0.175672	0.298023	-0.0659456	0.223794	-0.29251	0.345496	-0.11285	-0.0785566	-0.0551527	-0.196762	0.112721	0.33708	-0.438375	-0.069977	0.0194326	-0.193187	-0.143143	-0.210741	-0.141004	-0.262569	-0.484894	0.100407
0.106436		0.463029	-0.37967	-0.116501	-0.0942776	-0.0558263	-0.113606	0.147309	-0.266358	-0.290145	-0.111426	-0.184633	-0.109045	-0.348783	0.476091	0.0284628	0.00360801	0.13138	-0.333056	-0.372116	-0.0305983	0.252259	0.0199709	0.0649625	-0.1666	0.356835	-0.356854	-0.241516	0.307973	-0.0818975	0.312082	-0.295071	0.361738	-0.109223	-0.0625194	0.00694497	-0.240824	0.0908678	0.407795	-0.456923	-0.0150523	0.0302503	-0.161976	-0.152025	-0.19986	-0.132442	-0.262278	-0.564552	0.0116858
0.109535		0.491744	-0.401765	-0.151637	-0.0683491	-0.0773907	-0.113296	0.131351	-0.224793	-0.245066	-0.184565	-0.191068	-0.140621	-0.34033	0.510369	0.0848788	0.0640629	0.117391	-0.340632	-0.423173	-0.0538091	0.22159	0.0249855	0.00182983	-0.164254	0.372882	-0.36428	-0.235421	0.3012	-0.16758	0.30008	-0.339267	0.382639	-0.1337	-0.063676	-0.0487597	-0.290366	0.0968133	0.324486	-0.531269	-0.0702613	-0.0315515	-0.180413	-0.15359	-0.246779	-0.219475	-0.244818	-0.568897	0.0697931
0.11547		0.603487	-0.392683	-0.146731	-0.0461659	-0.0819781	-0.107113	0.131804	-0.26895	-0.231279	-0.155933	-0.167173	-0.135608	-0.345645	0.550429	0.092779	0.0550673	0.106094	-0.394547	-0.421721	-0.0370127	0.246394	0.0253397	0.00495366	-0.16049	0.337182	-0.380098	-0.153541	0.287499	-0.0944389	0.381603	-0.293085	0.363325	-0.142084	-0.0829852	-0.0453903	-0.248129	0.057938	0.315821	-0.405977	-0.0452846	-0.0650505	-0.206388	-0.133084	-0.246876	-0.244137	-0.181042	-0.482439	0.0963855
0.113523		0.677804	-0.378841	-0.143436	-0.0754865	-0.100096	-0.0803184	0.170884	-0.275578	-0.223292	-0.189165	-0.132851	-0.0875232	-0.302673	0.551724	0.046655	0.0153901	0.0835219	-0.412928	-0.42129	-0.0677893	0.251455	0.00213714	0.00744545	-0.132027	0.36371	-0.349099	-0.202884	0.310229	-0.10411	0.350664	-0.224718	0.409006	-0.0876564	-0.0925851	-0.0513285	-0.191695	0.0922525	0.358203	-0.413633	0.161497	-0.101772	-0.147616	-0.0926395	-0.255603	-0.187206	-0.197614	-0.547083	-0.000504904
0.123347		0.659064	-0.387391	-0.166555	-0.046519	-0.12211	-0.0951733	0.0867695	-0.301275	-0.304582	-0.207069	-0.196812	-0.159412	-0.371714	0.473086	0.108816	0.0159661	0.116497	-0.388105	-0.443732	-0.124671	0.235774	0.0405013	-0.0283795	-0.181931	0.367572	-0.241768	-0.150587	0.305034	-0.112176	0.367458	-0.312449	0.363746	-0.0795858	-0.104949	-0.104295	-0.161751	0.132096	0.400938	-0.500176	0.11913	-0.0182289	-0.171049	-0.136856	-0.294232	-0.246949	-0.2347	-0.515666	0.0355463
0.117187		0.743683	-0.392511	-0.164852	-0.0380244	-0.138972	-0.123027	0.108996	-0.27139	-0.300312	-0.163187	-0.200793	-0.136989	-0.372082	0.481141	0.0862847	0.0156191	0.096565	-0.423928	-0.43317	-0.0838992	0.21971	-0.0220889	-0.0196499	-0.184468	0.314126	-0.283367	-0.179258	0.315173	-0.0733387	0.403086	-0.294682	0.393281	0.0917525	-0.131333	-0.100874	-0.250213	0.0731034	0.353847	-0.429536	0.0421984	-0.000439166	-0.158699	-0.177981	-0.30295	-0.252245	-0.275385	-0.49685	0.0134056
0.111649		0.950337	-0.402386	-0.149284	-0.0632873	-0.0586237	-0.114102	0.0640687	-0.262753	-0.302377	-0.253629	-0.188883	-0.144108	-0.36425	0.442723	0.0764226	0.0422847	0.135008	-0.403086	-0.429016	-0.069457	0.215055	-0.05464	0.00431161	-0.182923	0.360862	-0.249536	-0.183144	0.291384	-0.176906	0.33962	-0.264454	0.398137	0.0567032	-0.0844556	-0.0830256	-0.194167	0.0527257	0.345419	-0.513469	0.0827344	-0.0324379	-0.179068	-0.0486136	-0.31384	-0.169947	-0.189646	-0.520376	-0.0677654
0.111385		0.943394	-0.410331	-0.205674	-0.0677682	-0.139288	-0.0648982	0.111634	-0.274042	-0.330246	-0.214604	-0.195	-0.178333	-0.366068	0.347807	0.084738	0.0115885	0.14538	-0.393068	-0.440456	-0.0993464	0.233338	0.00275708	-0.0602653	-0.17734	0.327113	-0.198485	-0.204462	0.212235	-0.135531	0.347021	-0.335279	0.388522	0.122485	-0.105517	-0.0929603	-0.203419	0.0705551	0.255552	-0.456261	0.148517	-0.027739	-0.247922	-0.177157	-0.292039	-0.146081	-0.230278	-0.560109	-0.012842
0.112493		1.01581	-0.411509	-0.133423	-0.0167211	-0.182845	-0.0958577	0.0938361	-0.267463	-0.326008	-0.239393	-0.182821	-0.195703	-0.372898	0.401269	0.0136458	-0.0183968	0.122652	-0.409813	-0.484446	-0.0806744	0.264712	-0.0303681	-0.123742	-0.177698	0.371552	-0.257937	-0.168143	0.211431	-0.132515	0.397995	-0.300679	0.401625	-0.00268163	-0.070009	-0.0807175	-0.256305	0.0563098	0.431458	-0.454648	0.125762	-0.0106507	-0.247999	-0.176382	-0.314846	-0.278694	-0.173066	-0.485133	-0.0379111
0.124726		1.01048	-0.400846	-0.199414	-0.0753669	-0.132086	-0.0891317	0.120141	-0.283799	-0.2936	-0.28015	-0.153844	-0.146641	-0.337302	0.421778	0.0714368	0.00275425	0.136707	-0.359406	-0.405707	-0.144694	0.229529	-0.0289103	-0.0641271	-0.15135	0.36177	-0.214455	-0.242737	0.21711	-0.157102	0.376261	-0.379219	0.402227	0.136463	-0.155636	-0.124592	-0.281478	0.0729237	0.216522	-0.434124	0.149895	-0.0387587	-0.242387	-0.147351	-0.160772	-0.212834	-0.298382	-0.467358	-0.0509036
0.110004		1.05033	-0.430187	-0.148363	-0.0773095	-0.144562	-0.0879426	0.129312	-0.277735	-0.322939	-0.271022	-0.160415	-0.17915	-0.400203	0.372418	0.0606347	-0.000636936	0.138853	-0.374821	-0.41413	-0.116647	0.238233	-0.0394629	-0.04626	-0.198651	0.361194	-0.248426	-0.15334	0.193474	-0.0859645	0.37794	-0.336647	0.356494	0.0976629	-0.115669	-0.060373	-0.256142	0.0519956	0.296892	-0.435396	0.116973	-0.0715419	-0.274686	-0.102443	-0.30279	-0.236431	-0.24822	-0.391801	-0.0192278
0.102428		0.990815	-0.414952	-0.105417	-0.056163	-0.183882	-0.0943796	0.120841	-0.309267	-0.372258	-0.258079	-0.207201	-0.145858	-0.395001	0.355102	0.056544	-0.0120736	0.119545	-0.363931	-0.426393	-0.153705	0.201816	-0.112435	-0.06092	-0.209602	0.379052	-0.268113	-0.203576	0.176651	-0.175703	0.385012	-0.263681	0.332491	0.0877378	-0.0932886	-0.100534	-0.244444	0.0353556	0.356456	-0.416321	0.0951071	-0.0651705	-0.255139	-0.115222	-0.336367	-0.299154	-0.190067	-0.453952	0.018503
0.111032		0.948511	-0.39801	-0.136341	-0.0744941	-0.149509	-0.0729443	0.155593	-0.261616	-0.32717	-0.330923	-0.200301	-0.133164	-0.374957	0.387903	0.0594382	-0.016946	0.106711	-0.370603	-0.432953	-0.102482	0.148414	-0.130572	-0.07687	-0.194877	0.381612	-0.288095	-0.239506	0.188258	-0.218535	0.406186	-0.197275	0.404573	-0.0171765	-0.167335	-0.0169956	-0.246882	0.0874812	0.319169	-0.391111	0.119852	-0.014421	-0.25122	-0.136546	-0.202517	-0.219011	-0.303555	-0.523801	0.0267898
0.117307		0.922066	-0.386012	-0.165856	-0.0505637	-0.134096	-0.0918278	0.175862	-0.273399	-0.284736	-0.25781	-0.165683	0.0123254	-0.354107	0.4147	0.0700779	-0.0105366	0.119898	-0.403995	-0.328533	-0.118378	0.173235	-0.0304365	0.0106278	-0.155713	0.371141	-0.234503	-0.184056	0.22743	-0.164273	0.334078	-0.202153	0.414813	0.0187469	-0.144889	-0.0254921	-0.213929	0.00998788	0.283617	-0.375604	0.100158	-0.0271643	-0.225941	-0.180966	-0.211701	-0.189205	-0.261308	-0.481127	-0.0667167
0.106948		0.883608	-0.41729	-0.156498	-0.0758812	-0.179173	-0.0928736	0.122944	-0.283054	-0.262817	-0.339683	-0.20907	-0.0395218	-0.37928	0.406717	0.0321579	-0.0540175	0.120935	-0.318177	-0.388977	-0.116644	0.136217	-0.0797649	0.0728738	-0.201187	0.368113	-0.244602	-0.148889	0.169073	-0.141131	0.411919	-0.17241	0.406375	-0.000311267	-0.0960935	-0.0396639	-0.180659	0.051773	0.310478	-0.417124	0.118931	-0.0364232	-0.282282	-0.21424	-0.316115	-0.226311	-0.205939	-0.434963	-0.0218165
0.111798		0.819827	-0.380941	-0.161864	-0.112159	-0.18457	-0.10057	0.134267	-0.276463	-0.324908	-0.291116	-0.18391	-0.0491054	-0.396404	0.369784	0.0400862	-0.0369824	0.112877	-0.389973	-0.437916	-0.118717	0.175504	-0.13915	0.0516068	-0.203196	0.352377	-0.248629	-0.164906	0.179056	-0.148849	0.414233	-0.168702	0.373505	-0.0155054	-0.107873	-0.0561515	-0.290171	0.0535725	0.224897	-0.345278	0.0937567	-0.013306	-0.267037	-0.0610109	-0.197737	-0.257742	-0.202691	-0.446324	0.00294909
0.112526		0.825857	-0.380338	-0.168838	-0.0804179	-0.244581	-0.0903688	0.11908	-0.282513	-0.255746	-0.313375	-0.180331	0.0567847	-0.353445	0.420324	0.00708821	-0.0133682	0.112922	-0.33645	-0.463239	-0.127129	0.15303	-0.176918	0.0686768	-0.161142	0.395102	-0.223136	-0.108994	0.237974	-0.214577	0.391861	-0.0672788	0.402696	0.0663811	-0.225704	-0.0609112	-0.254442	0.0819929	0.248687	-0.4597	0.105773	-0.0274647	-0.232649	-0.105765	-0.233255	-0.329164	-0.38372	-0.393315	-0.0328483
0.104783		0.813018	-0.376434	-0.146978	-0.120642	-0.146797	-0.0983345	0.138532	-0.329574	-0.271209	-0.305035	-0.0487919	0.119491	-0.387718	0.416055	-0.014059	0.00188058	0.117144	-0.405701	-0.404996	-0.173504	0.154852	-0.122863	0.0727184	-0.201149	0.389697	-0.2273	-0.147162	0.161108	-0.0519257	0.340836	-0.0853393	0.421361	0.0422536	-0.212279	-0.102096	-0.199359	0.0164197	0.266151	-0.414274	0.121323	0.00189578	-0.27678	-0.189568	-0.185322	-0.28965	-0.385821	-0.391603	-0.074802
0.117746		0.71787	-0.392682	-0.182257	-0.112368	-0.209824	-0.0972308	0.16238	-0.317907	-0.229496	-0.38661	-0.0338706	0.11152	-0.373187	0.445599	-0.00499161	-0.0235842	0.132157	-0.418241	-0.343185	-0.157486	0.1575	-0.142717	0.105537	-0.171306	0.355607	-0.228741	-0.183412	0.186003	-0.082866	0.350565	-0.119001	0.453433	0.0734701	-0.211267	-0.0612578	-0.288136	-0.013214	0.226877	-0.351087	0.0783894	-0.040052	-0.274438	-0.0372948	-0.243541	-0.325672	-0.369136	-0.432039	-0.0588605
0.120705	M	0.7734	-0.363853	-0.180634	-0.10001	-0.227266	-0.0975284	0.149317	-0.330226	-0.29436	-0.380896	-0.0439759	0.157185	-0.389937	0.403264	0.0090672	-0.0234903	0.122536	-0.366546	-0.382676	-0.177464	0.164893	-0.203368	0.0950097	-0.183741	0.391386	-0.242646	-0.0838759	0.183512	-0.0694258	0.319156	0.136224	0.417807	0.0926442	-0.204753	-0.0946824	-0.320255	-0.0650132	0.238863	-0.3929	0.100769	0.012116	-0.277701	-0.143488	-0.180882	-0.292218	-0.366869	-0.429839	-0.0472951
0.114846		0.675295	-0.383032	-0.126613	-0.105122	-0.204074	-0.0717651	0.133577	-0.323719	-0.259916	-0.386711	-0.139444	0.0489208	-0.418443	0.439759	-0.0224197	-0.0554766	0.115204	-0.379877	-0.28326	-0.193456	0.15371	-0.153069	0.107483	-0.232315	0.368963	-0.204037	-0.101191	0.067575	-0.100445	0.330204	0.0146284	0.424766	0.0874034	-0.220783	-0.0910048	-0.241895	-0.0262203	0.333326	-0.330096	0.160135	-0.022118	-0.397782	-0.154289	-0.115357	-0.279166	-0.38301	-0.414497	-0.0551964
0.113357		0.660388	-0.35505	-0.192	-0.132045	-0.178546	-0.104969	0.0908493	-0.267057	-0.228618	-0.366694	-0.0112797	0.124842	-0.355561	0.495781	-0.0052771	-0.0538561	0.117577	-0.345108	-0.386634	-0.137152	0.135738	-0.206285	0.070621	-0.152714	0.354652	-0.164357	-0.146157	0.165437	-0.0882203	0.238433	0.0555959	0.408003	0.0658664	-0.222172	-0.139651	-0.278896	-0.0565571	0.170503	-0.271864	0.140489	-0.00857891	-0.295077	-0.128883	-0.128265	-0.293403	-0.371105	-0.481823	-0.11905
0.112113		0.609446	-0.396233	-0.155259	-0.103073	-0.128475	-0.121429	0.104657	-0.337291	-0.246618	-0.404178	-0.024031	0.232524	-0.350335	0.431711	0.038779	-0.103604	0.115024	-0.355519	-0.436555	-0.204313	0.167811	-0.23831	0.00983506	-0.150319	0.341318	-0.234869	-0.103002	0.185934	-0.0937877	0.272794	-0.0105126	0.356201	0.0757631	-0.21791	-0.0846486	-0.25933	-0.0746467	0.244592	-0.357999	0.0440444	-0.0560287	-0.257392	-0.159092	-0.168895	-0.303849	-0.359402	-0.469977	-0.0827573
0.121395		0.588544	-0.38377	-0.138915	-0.0889788	-0.038513	-0.0982043	0.0925372	-0.35061	-0.263704	-0.354712	-0.0644113	0.233742	-0.380064	0.401871	-0.00120835	-0.0985264	0.1332	-0.401493	-0.376129	-0.224214	0.185027	-0.206746	0.0500821	-0.182307	0.308983	-0.222755	-0.0529721	0.124738	-0.0942315	0.292466	-0.023454	0.328407	0.00891728	-0.172092	-0.153265	-0.340513	-0.0441631	0.307153	-0.404243	0.0784136	-0.0872824	-0.301044	-0.126233	-0.172011	-0.333564	-0.299667	-0.406231	-0.0953735
0.118717		0.566194	-0.370503	-0.165805	-0.0909326	0.0853682	-0.117616	0.144666	-0.357632	-0.227762	-0.344548	-0.0657533	0.24949	-0.393152	0.492215	0.0323134	-0.128295	0.174235	-0.384752	-0.439634	-0.213722	0.130284	-0.148011	0.0132004	-0.176999	0.31104	-0.220117	-0.132569	0.166461	-0.174569	0.272749	0.0033363	0.352323	0.0195399	-0.204511	-0.107304	-0.317448	-0.037666	0.296246	-0.381137	0.0542694	-0.0850234	-0.291609	-0.112992	-0.156553	-0.29516	-0.338071	-0.47427	-0.0745086
0.115953		0.575561	-0.38356	-0.125811	-0.160772	0.13192	-0.108597	0.069923	-0.330014	-0.227408	-0.35476	-0.0918357	0.293333	-0.404927	0.49115	0.00629856	-0.103177	0.171306	-0.429451	-0.38136	-0.191538	0.144247	-0.132025	0.0768361	-0.193007	0.355629	-0.282948	-0.104703	0.178005	-0.125534	0.3032	0.0493871	0.320724	0.0079115	-0.249182	-0.135929	-0.267235	-0.0265894	0.286268	-0.375859	0.0822874	-0.0599877	-0.278449	-0.181114	-0.194552	-0.332185	-0.390998	-0.434141	-0.0916584
0.122777		0.540667	-0.406895	-0.11075	-0.145705	0.214838	-0.0991304	0.142974	-0.307121	-0.226509	-0.360328	-0.0367045	0.317439	-0.373383	0.490218	-0.00180795	-0.128357	0.160439	-0.40582	-0.415474	-0.209252	0.180085	-0.184162	0.0624642	-0.160465	0.30032	-0.298315	-0.101002	0.17951	-0.130452	0.240032	0.0540232	0.379037	0.0311123	-0.323485	-0.0983395	-0.381455	-0.0505202	0.2834	-0.33625	0.089702	-0.064995	-0.277308	-0.130719	-0.185307	-0.307994	-0.457784	-0.405549	-0.161102
0.110602		0.485967	-0.381152	-0.143568	-0.135251	0.257253	-0.101332	0.109044	-0.320467	-0.30042	-0.33656	-0.103059	0.21064	-0.450268	0.463371	0.0247925	-0.112905	0.164075	-0.417818	-0.383873	-0.210243	0.121344	-0.0922474	0.0369956	-0.226248	0.282046	-0.240858	-0.14153	0.165123	-0.0703623	0.286338	0.0427661	0.315164	0.0488251	-0.330959	-0.138131	-0.350046	-0.0476793	0.269738	-0.331931	0.104592	-0.060683	-0.264307	-0.0832984	-0.227498	-0.259578	-0.450905	-0.436393	-0.123259
0.0954541		0.453205	-0.385378	-0.13993	-0.134242	0.33067	-0.0786173	0.136823	-0.304267	-0.256746	-0.355792	-0.0782856	0.239497	-0.417099	0.464788	-0.0307886	-0.0992911	0.150493	-0.387465	-0.46839	-0.223341	0.112318	-0.182931	-0.035097	-0.197122	0.339324	-0.273074	-0.140539	0.170312	-0.0773694	0.253048	0.173673	0.380944	0.0805441	-0.339673	-0.107469	-0.371014	-0.0702289	0.236456	-0.328324	0.093809	-0.101834	-0.241403	-0.130416	-0.109794	-0.334872	-0.486272	-0.466185	-0.208681
0.0968678		0.460312	-0.375682	-0.183514	-0.138116	0.39775	-0.0846049	0.0991185	-0.355725	-0.30343	-0.373231	-0.128126	0.242685	-0.433813	0.431583	-0.0056478	-0.112216	0.172852	-0.399381	-0.51731	-0.243714	0.0763469	-0.173696	-0.0418226	-0.214718	0.270342	-0.230477	-0.0967128	0.107863	-0.144879	0.219428	0.192228	0.348907	0.0354556	-0.321324	-0.148319	-0.279635	-0.0453655	0.1992	-0.360446	0.12431	-0.0813418	-0.322157	-0.0853613	-0.200082	-0.346408	-0.464281	-0.417067	-0.107369
0.114684		0.390586	-0.375782	-0.152736	-0.153158	0.297467	-0.0894247	0.149836	-0.22104	-0.289569	-0.421351	-0.0963733	0.23851	-0.422483	0.423778	-0.0259745	-0.14853	0.156542	-0.457262	-0.422751	-0.235519	0.116778	-0.132367	-0.00147706	-0.204028	0.263105	-0.0628081	-0.207655	0.13902	-0.151714	0.263807	0.16462	0.376971	0.0690251	-0.269485	-0.122964	-0.420113	-0.049915	0.309881	-0.35866	0.126378	-0.107528	-0.294815	-0.113849	-0.133029	-0.255053	-0.385116	-0.398805	-0.101355
0.111987		0.367017	-0.378047	-0.110133	-0.18153	0.314462	-0.0898489	0.156746	-0.184239	-0.264772	-0.392863	-0.102978	0.164357	-0.421143	0.449369	-0.0315252	-0.138319	0.175298	-0.362877	-0.439302	-0.177329	0.121719	-0.244072	-0.0653932	-0.203788	0.291026	-0.0571345	-0.194698	0.105681	-0.12254	0.237598	0.0831724	0.39253	0.0602268	-0.302694	-0.130305	-0.39882	-0.0887057	0.26572	-0.236427	0.10138	-0.1417	-0.32432	-0.085685	-0.241111	-0.287752	-0.439175	-0.346143	-0.158571
0.123567		0.404814	-0.341596	-0.145515	-0.160489	0.263257	-0.0903156	0.167327	-0.226835	-0.253583	-0.39796	-0.0871429	0.237274	-0.400967	0.45592	-0.0228668	-0.117634	0.158552	-0.46563	-0.497811	-0.253435	0.119781	-0.217124	-0.0634483	-0.178992	0.269154	-0.00414801	-0.13322	0.1699	-0.214286	0.224313	0.176035	0.383358	0.0673382	-0.316399	-0.151413	-0.445394	-0.0999768	0.27061	-0.445413	0.117861	-0.00985764	-0.284508	-0.139001	-0.244807	-0.281797	-0.460776	-0.277988	-0.112198
0.12362		0.412444	-0.386118	-0.211695	-0.125576	0.215905	-0.0995166	0.185083	-0.239703	-0.252165	-0.39914	-0.0649623	0.216709	-0.404385	0.496155	0.0121654	-0.114791	0.175194	-0.421858	-0.485472	-0.264199	0.117228	-0.199606	-0.0978394	-0.175628	0.31253	-0.0431922	-0.104071	0.0986328	-0.123788	0.220676	0.133622	0.444809	0.07775	-0.259845	-0.119619	-0.321686	-0.0835636	0.161532	-0.263388	0.0799384	-0.082714	-0.367889	-0.149308	-0.232103	-0.47175	-0.376854	-0.267882	-0.0795963
0.123613		0.339658	-0.321541	-0.186299	-0.132172	0.187315	-0.0432225	0.191254	-0.230421	-0.268135	-0.37522	-0.0910224	0.131716	-0.402793	0.439971	-0.00383794	-0.09836	0.195903	-0.423903	-0.476023	-0.247788	0.0929595	-0.225869	-0.0893157	-0.182674	0.281456	-0.0420674	-0.117972	0.148599	-0.194739	0.221916	0.129091	0.434607	0.0657206	-0.273336	-0.117011	-0.2215	-0.111246	0.164587	-0.354133	0.182089	-0.0223276	-0.285597	-0.10429	-0.231079	-0.382722	-0.394722	-0.276567	-0.127858
0.120198		0.32764	-0.355877	-0.155453	-0.138928	0.178264	-0.0782491	0.15114	-0.222663	-0.312615	-0.370616	-0.0828847	0.158978	-0.412922	0.415612	-0.0425561	-0.110832	0.155366	-0.465786	-0.479036	-0.254985	0.0750351	-0.180866	-0.107496	-0.195754	0.260954	0.0875509	-0.107872	0.124665	-0.140412	0.182434	0.126377	0.431376	0.0687291	-0.254308	-0.156479	-0.298162	-0.127459	0.201917	-0.276944	0.0842572	-0.0486198	-0.281562	-0.0515392	-0.22754	-0.37715	-0.382258	-0.272652	-0.135458
0.110038		0.323597	-0.368406	-0.168363	-0.164286	0.125318	-0.0902528	0.149181	-0.270771	-0.271566	-0.369732	-0.06581	0.173296	-0.414498	0.432074	-0.0198858	-0.122366	0.179292	-0.438736	-0.530027	-0.294651	0.177652	-0.260937	-0.136893	-0.193556	0.330423	0.0912984	-0.117118	0.1475	-0.167422	0.15013	0.10452	0.415144	0.0880932	-0.258956	-0.198315	-0.404656	-0.0957486	0.190649	-0.32709	0.0967195	-0.0618473	-0.260576	-0.215284	-0.237605	-0.331431	-0.376888	-0.22645	-0.109873
0.112915		0.287241	-0.341777	-0.196034	-0.178957	0.142661	-0.117135	0.165449	-0.208277	-0.271071	-0.409384	-0.0928952	0.200309	-0.412447	0.427195	-0.0402072	-0.095665	0.14043	-0.443349	-0.530749	-0.247816	0.125001	-0.229057	-0.11618	-0.179564	0.299198	0.126055	-0.0977625	0.16294	-0.213904	0.149052	0.203863	0.378603	0.0501166	-0.325309	-0.104467	-0.308098	-0.109474	0.223434	-0.307607	0.0285693	-0.059904	-0.260779	-0.0846643	-0.253808	-0.397787	-0.476965	-0.17536	-0.122044
0.120104		0.275674	-0.323144	-0.195572	-0.150433	0.135601	-0.0927733	0.102107	-0.253133	-0.289045	-0.385982	-0.0770029	0.17986	-0.412916	0.421893	-0.0528288	-0.113279	0.197249	-0.49369	-0.529677	-0.292781	0.119929	-0.239953	-0.132645	-0.18801	0.303318	0.112115	-0.102992	0.133254	-0.141975	0.195364	0.148516	0.328825	0.0209296	-0.300388	-0.256145	-0.243755	-0.136603	0.244371	-0.375091	0.0844362	-0.0371014	-0.305978	-0.141046	-0.26474	-0.329098	-0.44967	-0.166085	0.00757364
0.10833		0.270474	-0.333521	-0.192363	-0.167901	0.0732299	-0.130708	0.0945553	-0.264147	-0.322618	-0.446268	-0.0898951	0.218614	-0.439642	0.467157	-0.0124751	-0.126582	0.168135	-0.468879	-0.464094	-0.310269	0.116148	-0.219618	-0.0721469	-0.207738	0.329959	0.146486	-0.0622112	0.149388	-0.179383	0.175722	0.154882	0.346726	0.00850208	-0.25793	-0.275322	-0.274763	-0.12356	0.191403	-0.30934	0.0977305	-0.0416379	-0.277292	-0.132796	-0.211534	-0.358941	-0.380544	-0.147331	0.0365959
0.11032		0.272395	-0.324581	-0.188925	-0.147773	0.0917288	-0.118164	0.0844821	-0.313199	-0.340684	-0.328731	-0.147045	0.242889	-0.434885	0.391463	0.0198179	-0.120664	0.156212	-0.520726	-0.526893	-0.337258	0.122546	-0.227478	-0.0705247	-0.227722	0.275203	0.116659	-0.097919	0.0614177	-0.189224	0.179811	0.159717	0.345667	0.0908181	-0.232296	-0.358049	-0.286314	-0.103975	0.211609	-0.366701	0.128181	-0.0650619	-0.388986	-0.171989	-0.262615	-0.403145	-0.345896	-0.188522	0.0437444
0.110215		0.231964	-0.337	-0.223517	-0.154064	0.168489	-0.121369	0.111119	-0.292645	-0.343011	-0.358251	-0.134129	0.225755	-0.475766	0.410437	0.131659	-0.155237	0.159271	-0.514828	-0.537641	-0.336235	0.105117	-0.253628	-0.106075	-0.243584	0.341639	0.104002	-0.0411913	0.0540405	-0.148121	0.243104	0.19169	0.380119	0.0305754	-0.23914	-0.310409	-0.353079	-0.147006	0.17819	-0.361784	0.110003	-0.123127	-0.361899	-0.132466	-0.267099	-0.345193	-0.372457	-0.134508	0.031481
0.102199		0.261131	-0.378758	-0.203758	-0.129814	0.0179158	-0.135089	0.126856	-0.231291	-0.327699	-0.428606	-0.159268	0.183457	-0.46752	0.39601	0.0894649	-0.111316	0.1739	-0.526111	-0.492977	-0.303917	0.167245	-0.211947	-0.112217	-0.243046	0.29195	0.10797	-0.067834	0.0565963	-0.18119	0.111758	0.0951869	0.370817	0.0254958	-0.277247	-0.326663	-0.315846	-0.125171	0.198101	-0.287815	0.0937352	-0.0638182	-0.369983	-0.154299	-0.228731	-0.34443	-0.418741	-0.152135	0.0167394
0.0951707		0.175346	-0.383919	-0.226023	-0.176119	0.066314	-0.136548	0.0788377	-0.257927	-0.338291	-0.404956	-0.129601	0.173055	-0.433956	0.361472	0.0989458	-0.13309	0.171188	-0.50238	-0.51174	-0.315975	0.0808974	-0.227213	-0.0981983	-0.213688	0.310091	0.0674917	-0.137617	0.0662703	-0.185884	0.0725028	0.132008	0.342579	0.0183202	-0.247517	-0.303708	-0.345467	-0.12647	0.213118	-0.344628	0.0630032	-0.0438582	-0.356117	-0.0904629	-0.311663	-0.36493	-0.390856	-0.215353	0.00462073
0.0993842		0.218548	-0.360587	-0.181916	-0.139157	-0.0296399	-0.156136	0.0839126	-0.236635	-0.338222	-0.446146	-0.122128	0.153879	-0.458101	0.398141	0.0448242	-0.139254	0.189313	-0.518501	-0.429029	-0.292212	0.101455	-0.210384	-0.0790114	-0.232215	0.287433	0.0653764	-0.156281	0.0858812	-0.170837	0.10382	0.0950217	0.351236	0.0384029	-0.197582	-0.283335	-0.324605	-0.12936	0.214036	-0.334287	0.0579821	-0.0638028	-0.327576	-0.104205	-0.298609	-0.330398	-0.30043	-0.242946	0.00663377
0.0866252		0.213359	-0.360855	-0.203963	-0.139013	-0.000946362	-0.13847	0.115861	-0.232494	-0.342296	-0.444054	-0.14915	0.111961	-0.444873	0.350665	0.103084	-0.154442	0.179717	-0.471	-0.483302	-0.309402	0.088665	-0.236002	-0.134127	-0.225846	0.2503	0.0235242	-0.149128	0.0623384	-0.167734	0.0765547	0.0645055	0.349224	0.0309535	-0.255011	-0.252748	-0.317266	-0.164532	0.207692	-0.287171	0.0255821	-0.076302	-0.352369	-0.0828663	-0.384121	-0.36822	-0.372071	-0.235885	-0.0063823
0.094814		0.197615	-0.363373	-0.1995	-0.182475	-0.025517	-0.178034	0.0722651	-0.254363	-0.318305	-0.425115	-0.147539	0.16286	-0.468036	0.449684	0.0682046	-0.136564	0.13	-0.502769	-0.466977	-0.329317	0.0578569	-0.162659	-0.11833	-0.239931	0.279984	-0.0342339	-0.0771701	0.0868463	-0.219741	0.13264	0.0561418	0.314786	0.0426848	-0.247324	-0.254596	-0.387496	-0.151965	0.178148	-0.317536	0.087637	-0.11754	-0.330025	-0.074624	-0.245133	-0.368042	-0.365161	-0.117147	0.0237469
0.108582		0.173157	-0.368693	-0.184456	-0.122437	0.0426738	-0.170064	0.132548	-0.268335	-0.340006	-0.426585	-0.170153	0.199558	-0.476504	0.37829	0.0675085	-0.120371	0.164753	-0.516873	-0.466176	-0.332422	0.0835465	-0.241323	-0.0777081	-0.257079	0.252546	0.024119	-0.102128	0.0400766	-0.282909	0.0812632	0.233081	0.35324	0.0280432	-0.272708	-0.19572	-0.332729	-0.16691	0.226423	-0.294914	0.104977	-0.0831582	-0.383345	-0.12079	-0.265948	-0.384655	-0.428422	-0.187462	-0.0227123
0.122724		0.189973	-0.343437	-0.192421	-0.184341	-0.045095	-0.201852	0.094603	-0.246481	-0.330113	-0.409435	-0.148405	0.172378	-0.494274	0.378499	0.0634905	-0.0990251	0.163564	-0.452622	-0.45572	-0.316083	0.0930789	-0.2475	-0.0931132	-0.259487	0.255648	-0.00679129	-0.140848	0.0652891	-0.177635	0.119072	0.196681	0.328184	0.00546633	-0.294142	-0.196123	-0.278546	-0.161956	0.238746	-0.278467	0.0161886	-0.0411225	-0.354275	-0.0354678	-0.288371	-0.364153	-0.443369	-0.221187	0.0219097
0.100572		0.112924	-0.366617	-0.207928	-0.203389	-0.00729228	-0.208795	0.0635019	-0.24853	-0.343595	-0.417058	-0.194462	0.165078	-0.493663	0.334476	0.0628287	-0.128143	0.184452	-0.453735	-0.434219	-0.309587	0.0739606	-0.287546	-0.0824319	-0.266512	0.263739	-0.0258643	-0.0798237	-0.00742236	-0.210943	0.0970016	0.147719	0.327148	-0.0206177	-0.345034	-0.257675	-0.341967	-0.147656	0.164857	-0.322316	0.107003	-0.0795598	-0.444443	-0.104074	-0.265627	-0.342516	-0.527606	-0.229853	0.00738754
0.110296		0.189673	-0.329664	-0.178014	-0.197092	-0.0461296	-0.188737	0.080014	-0.243437	-0.313393	-0.339563	-0.180949	0.164474	-0.499238	0.377409	0.0658438	-0.167405	0.110016	-0.428662	-0.420174	-0.308008	0.109412	-0.255875	-0.0842472	-0.270389	0.252298	-0.00800562	-0.0825248	0.0351355	-0.142032	0.0795146	0.0774428	0.364192	0.0357007	-0.258281	-0.250409	-0.227918	-0.150664	0.212868	-0.414813	0.0834297	-0.0770012	-0.358789	-0.124207	-0.249595	-0.365745	-0.402068	-0.261994	-0.0447203
0.116304		0.165831	-0.358797	-0.226551	-0.183452	-0.0563461	-0.193551	0.119816	-0.245575	-0.307584	-0.404658	-0.147548	0.120045	-0.44651	0.380383	0.0574759	-0.157308	0.145992	-0.462662	-0.418361	-0.287263	0.0944177	-0.312889	-0.0991019	-0.22755	0.236045	-0.0032368	-0.0879303	-0.00456153	-0.180022	0.103955	0.0777891	0.344493	0.00728361	-0.295035	-0.170415	-0.330025	-0.112328	0.12953	-0.398453	0.0878791	-0.0721485	-0.425793	-0.100693	-0.267614	-0.379677	-0.450664	-0.241293	0.0004224
0.11472		0.138737	-0.355966	-0.199454	-0.197857	-0.0842633	-0.177443	0.0700276	-0.265471	-0.353853	-0.3412	-0.179714	0.164956	-0.486922	0.300426	0.0494473	-0.149779	0.142372	-0.471699	-0.449178	-0.314169	0.0738351	-0.183561	-0.10473	-0.262028	0.222163	0.0595356	-0.0723344	0.00591859	-0.185205	0.0893534	0.134733	0.353124	-0.0159936	-0.296958	-0.257189	-0.297543	-0.175663	0.124334	-0.428991	0.10858	-0.0691999	-0.411903	-0.057457	-0.294709	-0.369398	-0.445263	-0.211666	-0.0596691
0.119323		0.096996	-0.314203	-0.206221	-0.169176	-0.0991326	-0.212363	0.111364	-0.232758	-0.313342	-0.350215	-0.128144	0.139485	-0.436819	0.322805	0.0390109	-0.15665	0.134103	-0.486392	-0.460412	-0.290647	0.0830853	-0.196266	-0.137368	-0.209736	0.243271	0.0351802	-0.0191109	0.0216963	-0.173322	0.0541183	0.0694992	0.344914	0.00767954	-0.290152	-0.186997	-0.322966	-0.138271	0.13228	-0.398813	0.0506572	-0.0977264	-0.365499	-0.0628531	-0.229572	-0.343816	-0.462038	-0.189955	-0.0599239
0.115161		0.0804509	-0.334068	-0.190246	-0.181242	-0.0432894	-0.177619	0.0963129	-0.265285	-0.300361	-0.243205	-0.191105	0.119185	-0.493236	0.353581	0.0220677	-0.143465	0.127073	-0.458858	-0.4179	-0.316618	0.0795803	-0.263678	-0.0976021	-0.260011	0.200312	0.0330426	-0.0708534	-0.0162252	-0.131499	0.104219	0.0426439	0.352469	-0.0110659	-0.300637	-0.199262	-0.304634	-0.170216	0.188063	-0.468262	0.101724	-0.0414189	-0.431302	-0.0857952	-0.289006	-0.487075	-0.47132	-0.252224	-0.0237632
0.12205		0.0706768	-0.346395	-0.211933	-0.188749	-0.0929867	-0.181274	0.0704004	-0.289832	-0.36009	-0.265748	-0.185203	0.0903457	-0.516593	0.329187	0.025432	-0.131705	0.112875	-0.362199	-0.437555	-0.365211	0.0791379	-0.269283	-0.10985	-0.272385	0.185886	-0.00588405	-0.037657	0.0155874	-0.186934	0.122898	0.101158	0.332155	0.0151058	-0.32747	-0.24095	-0.313245	-0.216346	0.15285	-0.376693	0.0944924	-0.0593922	-0.356025	-0.110583	-0.397592	-0.423535	-0.4814	-0.213104	-0.105205
0.110831		0.0753904	-0.340152	-0.308307	-0.237328	-0.143921	-0.174693	0.0632164	-0.313493	-0.281436	-0.203421	-0.189339	0.105688	-0.482776	0.397368	-0.000475773	-0.159127	0.100788	-0.534443	-0.439136	-0.342434	0.114326	-0.232113	-0.149461	-0.25863	0.280245	0.0360007	-0.162345	-0.0417423	-0.147105	0.0676055	0.0325557	0.323065	-0.0326846	-0.302865	-0.282659	-0.375891	-0.147682	-0.0210949	-0.34692	0.0768878	-0.0373255	-0.446621	-0.1101	-0.245756	-0.405493	-0.444433	-0.317403	-0.0662121
0.106733		0.0878534	-0.369907	-0.262576	-0.237489	-0.11541	-0.200264	0.109179	-0.284005	-0.306908	-0.13941	-0.140914	0.0821983	-0.456312	0.365604	0.0180644	-0.163795	0.122299	-0.450971	-0.43721	-0.36758	0.075118	-0.210301	-0.126732	-0.224006	0.207241	0.0416781	-0.0592036	0.0232118	-0.18757	0.05561	0.0270171	0.285131	-0.0113682	-0.302729	-0.163136	-0.30296	-0.16989	0.0613657	-0.346602	0.0581626	0.0140355	-0.361408	-0.0309181	-0.326158	-0.396196	-0.484758	-0.207462	-0.0438685
0.103872		0.0578258	-0.335677	-0.216701	-0.247277	-0.115315	-0.171469	0.106864	-0.210175	-0.301521	0.0347853	-0.169804	0.110345	-0.448677	0.369009	0.0791598	-0.194188	0.13712	-0.431566	-0.381841	-0.345698	0.0452152	-0.262828	-0.143395	-0.231916	0.251275	0.0436335	-0.0683316	-0.0157149	-0.128909	0.100125	0.0034838	0.356671	-0.0756399	-0.269145	-0.172643	-0.404123	-0.16019	0.10619	-0.351756	0.0584273	-0.0792776	-0.424372	-0.0881764	-0.267247	-0.342794	-0.411865	-0.255823	-0.01246
0.101128		0.0601695	-0.391473	-0.240058	-0.199261	-0.104671	-0.169864	0.088687	-0.172658	-0.314918	0.0125703	-0.198579	0.0556666	-0.520275	0.340419	0.0365756	-0.168956	0.127086	-0.449062	-0.398616	-0.321006	0.0587702	-0.162666	-0.16639	-0.279886	0.245954	0.00864367	-0.0917513	-0.0112719	-0.166201	0.0722743	-0.0309991	0.330087	-0.0402631	-0.309798	-0.163104	-0.326876	-0.165011	0.102536	-0.270696	0.0882389	-0.106436	-0.402869	0.000971788	-0.297945	-0.424718	-0.488369	-0.247673	-0.0262741
0.0950435		0.0488865	-0.365097	-0.210037	-0.225631	-0.161501	-0.192578	0.0850086	-0.180169	-0.303686	0.0460323	-0.189256	0.0902485	-0.488562	0.333038	0.0416232	-0.213295	0.0983783	-0.469213	-0.41377	-0.327906	0.0681089	-0.247652	-0.170556	-0.257836	0.241536	0.0167069	-0.0995326	0.0106398	-0.157636	0.0683094	-0.014852	0.317752	0.0253108	-0.309816	-0.224607	-0.268873	-0.146406	0.140859	-0.30305	0.00936346	-0.0687802	-0.376333	-0.0470723	-0.271793	-0.387988	-0.47284	-0.255069	-0.043589
0.0940063		0.0655516	-0.395263	-0.272358	-0.218997	-0.158913	-0.168791	0.118636	-0.218957	-0.287033	0.103488	-0.220928	0.0445468	-0.482478	0.322049	0.0418582	-0.228671	0.0941342	-0.538192	-0.414266	-0.350819	0.082178	-0.288512	-0.210327	-0.267484	0.240085	-0.0102768	-0.142943	-0.0712002	-0.0618924	0.0851561	-0.0723871	0.364385	-0.0135518	-0.301239	-0.213552	-0.0906999	-0.169403	0.0776544	-0.249863	0.100306	-0.108232	-0.473101	-0.0888527	-0.218962	-0.408677	-0.450652	-0.289836	-0.12936
0.0887042		0.0312707	-0.36511	-0.247726	-0.246317	0.0108203	-0.183637	0.0960794	-0.219241	-0.35289	0.113265	-0.172518	0.0640258	-0.504106	0.293475	0.00101368	-0.200605	0.104854	-0.481843	-0.440152	-0.361111	0.0623119	-0.138529	-0.228617	-0.25463	0.201183	0.0131624	-0.194509	-0.0189228	-0.0520067	0.0212425	-0.0747695	0.326667	-0.0571707	-0.387683	-0.170868	-0.072786	-0.152275	0.0620071	-0.314405	0.0330527	-0.150904	-0.390341	-0.105146	-0.202132	-0.386993	-0.560318	-0.316035	-0.0778614
0.0916344		0.0709868	-0.385147	-0.219048	-0.26975	-0.00928117	-0.195053	0.0715154	-0.172892	-0.322261	0.119337	-0.23864	0.012646	-0.528931	0.327868	0.0117808	-0.227759	0.0726236	-0.483096	-0.434385	-0.347779	0.0597409	0.0522035	-0.224717	-0.289489	0.194031	0.0173749	-0.205239	-0.0458846	-0.0815683	0.0488078	-0.0691394	0.290876	-0.0502801	-0.312759	-0.16218	0.117935	-0.115237	0.144939	-0.322266	0.0232028	-0.131569	-0.448227	-0.111052	-0.350261	-0.47929	-0.444371	-0.349713	-0.0417044
0.0860143		0.0332485	-0.371202	-0.204979	-0.235776	0.0223736	-0.191399	0.0776948	-0.211212	-0.318664	0.026751	-0.195659	0.054523	-0.518394	0.316675	0.00787746	-0.210693	0.0644059	-0.460231	-0.507691	-0.364248	0.0829086	0.162204	-0.267112	-0.270916	0.209383	0.0424293	-0.220274	-0.0153818	-0.127481	0.0684931	-0.0472866	0.235951	-0.0032471	-0.333699	-0.147476	0.160908	-0.169586	0.0849083	-0.284659	0.0431494	-0.162675	-0.402102	-0.104487	-0.304534	-0.434838	-0.501477	-0.369274	-0.134645
0.0887982		-0.00957824	-0.347102	-0.213042	-0.231611	0.0782412	-0.180217	0.0230113	-0.177863	-0.354027	0.0798814	-0.174467	0.0629405	-0.486638	0.310734	0.030762	-0.221672	0.0817104	-0.411899	-0.487301	-0.334282	0.0487494	0.150159	-0.227117	-0.255779	0.188259	0.00471685	-0.192788	-0.0268972	-0.0978382	0.0703231	-0.0380581	0.245826	-0.0804858	-0.343535	-0.204269	0.345768	-0.167955	0.155031	-0.321596	0.0420069	-0.137065	-0.413681	-0.0679679	-0.325085	-0.435401	-0.499236	-0.318229	-0.097299
0.100705		0.0588063	-0.376891	-0.25735	-0.242589	0.0410795	-0.158393	0.0459592	-0.219496	-0.345319	0.0434986	-0.178707	0.030386	-0.473622	0.306561	0.0207983	-0.209752	0.079989	-0.43299	-0.445698	-0.358665	0.0323321	0.177997	-0.229938	-0.253277	0.167746	0.0350181	-0.208446	-0.0411819	-0.188102	0.0561504	-0.104829	0.272414	0.0294312	-0.402461	-0.182072	0.267693	-0.182319	0.0448941	-0.344989	0.0820818	-0.121057	-0.413116	-0.07483	-0.302211	-0.405741	-0.596588	-0.317418	-0.0798753
0.0846362		-0.0188882	-0.383306	-0.177268	-0.240377	0.00547172	-0.123124	0.0630286	-0.162082	-0.412151	0.0513735	-0.208506	0.030475	-0.518566	0.213613	-0.00801452	-0.242758	0.0862394	-0.411343	-0.449547	-0.308009	0.0653364	0.18115	-0.242057	-0.281339	0.173305	0.00971607	-0.18857	0.0236065	-0.161614	0.0274881	-0.119266	0.270093	-0.0560657	-0.39003	-0.151617	0.39367	-0.213427	0.0677017	-0.358084	0.14867	-0.133167	-0.317056	-0.127501	-0.259368	-0.410043	-0.570439	-0.275013	-0.110314
0.0805655		0.00747943	-0.36837	-0.250691	-0.217501	0.00407659	-0.145972	0.104447	-0.202732	-0.371044	0.0757227	-0.141568	0.0102775	-0.478052	0.256813	0.0202853	-0.24779	0.0797675	-0.401282	-0.487458	-0.324031	0.051016	0.153849	-0.284056	-0.245664	0.163991	-0.00997279	-0.198586	-0.0324701	-0.191951	0.0237591	-0.167703	0.289638	-0.0571216	-0.352323	-0.135898	0.344664	-0.185051	0.0454083	-0.255293	0.0721514	-0.154685	-0.356077	-0.119468	-0.296873	-0.4572	-0.508225	-0.343445	-0.144958
0.0869306		-0.0299779	-0.351479	-0.250416	-0.214394	0.0162574	-0.151692	0.0855232	-0.14748	-0.382002	0.0140942	-0.152903	-0.0162838	-0.516715	0.310674	0.0166819	-0.247146	0.0979271	-0.378815	-0.446351	-0.238355	0.0144789	0.157726	-0.242394	-0.249609	0.183418	-0.0421236	-0.118074	0.0159908	-0.14145	0.0712489	-0.11224	0.276105	-0.0590991	-0.352375	-0.145176	0.269036	-0.232576	0.0247315	-0.368404	0.00813047	-0.135978	-0.316455	-0.0545823	-0.391656	-0.387581	-0.501657	-0.234266	-0.055884
0.079858		-0.0376271	-0.372472	-0.233124	-0.250706	-0.0829435	-0.142354	0.0677314	-0.159338	-0.407319	-0.0125011	-0.188163	-0.0169981	-0.509202	0.219482	0.0051008	-0.208413	0.0586971	-0.413347	-0.408078	-0.22257	0.0251553	0.115247	-0.23104	-0.25715	0.179902	0.0112346	-0.102144	0.0268055	-0.107617	-0.0252836	-0.146663	0.247553	-0.0615549	-0.440209	-0.113162	0.253847	-0.203061	0.0099021	-0.357833	0.0703518	-0.122928	-0.308993	-0.0999785	-0.340683	-0.379406	-0.662928	-0.190721	-0.0843813
0.0761187		-0.00796113	-0.334355	-0.232775	-0.24081	-0.00585949	-0.166076	0.118236	-0.176397	-0.282538	-0.0273397	-0.196821	0.00727978	-0.45164	0.347185	0.00120432	-0.225785	0.0827634	-0.414625	-0.489244	-0.26667	0.0352268	0.00645521	-0.228908	-0.243619	0.162152	-0.00898946	-0.166538	-0.0702359	0.158082	-0.034105	-0.0994158	0.268653	-0.0613354	-0.355351	-0.116295	0.245761	-0.232403	0.029986	-0.383963	0.00452159	0.015249	-0.114387	-0.0633533	-0.403033	-0.456182	-0.494806	-0.272552	-0.0957504
0.0859708		-0.0231247	-0.340886	-0.23299	-0.237814	0.000340109	-0.14935	0.0670929	-0.16944	-0.310895	-0.0297977	-0.198575	-0.0101687	-0.472515	0.300282	0.0228994	-0.259389	0.0774606	-0.394009	-0.429314	-0.262924	0.00948063	0.0446545	-0.230291	-0.249034	0.107203	-0.0252936	-0.17135	-0.0440348	0.117389	-0.0236849	-0.175104	0.265083	-0.0773648	-0.38128	-0.130992	0.203607	-0.197016	0.0263756	-0.332931	0.0219124	0.0194009	-0.0958124	-0.113534	-0.341786	-0.426835	-0.534126	-0.293373	-0.0953038
0.0867034		-0.0390731	-0.332031	-0.236516	-0.22808	-0.0992233	-0.169867	0.0842265	-0.138075	-0.297537	-0.0691215	-0.171202	-0.0297059	-0.436807	0.318513	-0.00423466	-0.243964	0.0542489	-0.313058	-0.522472	-0.257943	0.00460469	-0.0418287	-0.257516	-0.215009	0.19729	-0.019157	-0.126919	0.00776678	0.126319	-0.0289326	-0.147386	0.25723	-0.0706795	-0.356837	-0.108962	0.183629	-0.236993	0.00569724	-0.340256	-0.014039	0.0130555	-0.0513833	-0.0946805	-0.281833	-0.431947	-0.512115	-0.249673	-0.136673
0.0768584		-0.0612398	-0.316399	-0.225321	-0.272197	-0.0801829	-0.160326	0.100619	-0.173037	-0.291857	-0.116178	-0.193793	-0.0231909	-0.471512	0.322443	0.00290922	-0.274452	0.0363013	-0.391538	-0.454736	-0.262409	0.0372887	0.00190367	-0.233794	-0.244505	0.160363	-0.00620989	-0.0798301	-0.0494163	0.144531	-0.0660251	-0.166708	0.25478	-0.0634424	-0.359608	-0.0668745	0.086341	-0.162687	0.0369524	-0.359599	0.000244093	-0.0285436	-0.118329	-0.151067	-0.026487	-0.491294	-0.499252	-0.178482	-0.076396
0.0784315		-0.0285683	-0.34242	-0.220202	-0.213363	-0.0651801	-0.182432	0.0785911	-0.151765	-0.323103	-0.101418	-0.170732	-0.009694	-0.451321	0.297354	-0.0137815	-0.236336	0.0683679	-0.345484	-0.412691	-0.231286	0.00584368	-0.0776448	-0.182382	-0.220569	0.155694	-0.0111952	-0.109066	0.0046563	0.137954	-0.0557032	-0.13323	0.247398	-0.0832716	-0.400199	-0.0864784	0.0804011	-0.233267	0.0781273	-0.323342	-0.041589	0.0348965	-0.0504676	-0.10885	-0.0842076	-0.443164	-0.579913	-0.221488	-0.121358
0.0760254		-0.0267449	-0.358121	-0.252816	-0.192445	-0.0565617	-0.177911	0.0747377	0.0231387	-0.277322	-0.114884	-0.153936	-0.0245424	-0.443589	0.337135	-0.00672759	-0.232537	0.0577013	-0.362456	-0.499008	-0.211994	0.0101834	-0.0811431	-0.258639	-0.210888	0.18369	-0.0183285	-0.0758255	-0.0244649	0.117078	-0.0176093	-0.169858	0.289396	-0.118495	-0.321805	-0.0936267	0.109545	-0.220939	0.00997997	-0.348116	-0.0278549	-0.0934832	-0.10262	-0.148695	0.00428121	-0.380618	-0.462846	-0.193585	-0.0562481
0.0750695		-0.023084	-0.372924	-0.236946	-0.199779	-0.0760526	-0.163262	0.0920546	-0.030262	-0.266626	-0.136098	-0.162405	-0.0287678	-0.440492	0.345959	-0.00212601	-0.222386	0.0515909	-0.36392	-0.506187	-0.26532	0.0273021	-0.0617129	-0.230841	-0.215145	0.184535	-0.0301176	-0.104622	-0.0230529	0.124326	0.00350368	-0.167522	0.241638	-0.0918243	-0.384228	-0.115247	0.174333	-0.21704	-0.0102483	-0.254383	-0.0148222	-0.0877834	-0.0977946	-0.165511	0.0508862	-0.363611	-0.544661	-0.203484	-0.0795763
0.0670611		-0.0407096	-0.385404	-0.22491	-0.201465	-0.0769358	-0.178715	0.0613011	-0.0439089	-0.274737	-0.151998	-0.188343	-0.0258632	-0.442591	0.317952	-0.0573421	-0.219415	0.0520908	-0.346619	-0.457772	-0.236076	0.00840966	-0.072169	-0.217569	-0.221148	0.140862	-0.0275472	-0.134894	-0.0128047	0.0742346	-0.0254001	-0.170531	0.242734	-0.140815	-0.380316	-0.117739	0.157576	-0.25548	0.0325803	-0.317121	-0.02736	-0.0783694	-0.0506139	-0.155017	0.0224216	-0.437315	-0.530908	-0.275247	-0.142461
0.0625551		-0.0438449	-0.398822	-0.232569	-0.228309	-0.0855544	-0.167327	0.0494457	0.0417803	-0.28049	-0.155678	-0.176732	-0.0658228	-0.469501	0.325715	-0.0463162	-0.243348	0.0473302	-0.346355	-0.494198	-0.171687	0.0353044	-0.0773209	-0.313038	-0.22976	0.161655	-0.0239928	-0.137696	-0.00552339	0.0741431	0.0289993	-0.216821	0.209199	-0.126427	-0.350353	-0.129476	0.0605847	-0.208568	0.0110462	-0.312815	0.010092	-0.0194474	-0.0870089	-0.102158	0.154963	-0.40434	-0.490477	-0.232864	-0.1359
0.0721833		-0.0945984	-0.393339	-0.247772	-0.220311	-0.0888017	-0.146266	0.0676108	0.052777	-0.318101	-0.16073	-0.0960002	-0.0591076	-0.403905	0.282457	-0.0577185	-0.221782	0.0611549	-0.3008	-0.478265	-0.123003	0.027225	-0.144486	-0.239025	-0.168658	0.134877	-0.0920143	-0.121596	0.0473889	0.147673	-0.0578429	-0.231313	0.255672	-0.118372	-0.402597	-0.122995	-0.0103851	-0.190369	-0.00910543	-0.237146	0.0584561	-0.0265713	0.00727799	-0.14347	0.116574	-0.373205	-0.469024	-0.231999	-0.0736273
0.0696871		-0.0655497	-0.40281	-0.200892	-0.194165	-0.187503	-0.170451	0.0650642	0.0712924	-0.260457	-0.168886	-0.12076	-0.0735103	-0.457955	0.353417	-0.0581313	-0.193725	0.020412	-0.31997	-0.488164	-0.124132	-0.00529315	-0.141243	-0.288119	-0.231706	0.111246	-0.0770867	-0.196316	-0.0122689	0.197208	0.00146258	-0.271046	0.223431	-0.0960134	-0.397012	-0.132084	-0.0133687	-0.265032	0.0891194	-0.21077	-0.00434563	-0.0594288	-0.0935461	-0.124861	0.147693	-0.380786	-0.468639	-0.307844	-0.0366107
0.0669421		-0.084281	-0.401925	-0.240919	-0.228076	-0.169528	-0.16872	0.0998532	0.105063	-0.227118	-0.16371	-0.101707	-0.105918	-0.456898	0.354815	-0.0412159	-0.194939	0.037299	-0.25253	-0.50363	-0.101061	-0.00790138	-0.214613	-0.262716	-0.228229	0.121837	-0.00722855	-0.153346	-0.0192789	0.262889	-0.010137	-0.197369	0.208152	-0.134794	-0.399817	-0.014448	-0.00614223	-0.210878	0.0462189	-0.313451	0.0028222	-0.014544	-0.127484	-0.193528	0.142143	-0.354755	-0.564565	-0.266579	-0.0346492
0.0711963		-0.0973898	-0.390447	-0.24044	-0.247986	-0.220588	-0.188847	0.058568	0.114801	-0.268609	-0.202486	-0.094698	-0.0690738	-0.473503	0.357119	-0.0407401	-0.21385	0.00823919	-0.251193	-0.500705	-0.102036	-0.0107644	-0.12706	-0.242953	-0.225087	0.165028	-0.0182042	-0.139437	-0.0386664	0.172812	-0.0448422	-0.183776	0.195127	-0.118499	-0.448842	-0.0672003	0.0150032	-0.187955	0.0721649	-0.350654	-0.0316903	-0.0885015	-0.13912	-0.129039	0.281221	-0.385364	-0.647199	-0.280682	-0.069242
0.0724553		0.00996777	-0.376086	-0.2204	-0.232744	-0.192567	-0.216601	0.106541	0.0846442	-0.256461	-0.2453	-0.101737	-0.0890704	-0.458873	0.32039	-0.0458892	-0.226622	0.00326663	-0.210292	-0.529179	-0.12848	0.0102452	-0.172107	-0.138491	-0.229074	0.116383	-0.0318818	-0.157675	-0.075998	0.181355	-0.0565393	-0.241983	0.256455	-0.0939408	-0.421772	-0.0751947	0.0170683	-0.262744	0.083512	-0.260128	0.0491813	-0.033641	-0.176429	-0.109701	0.494277	-0.416243	-0.620468	-0.274609	-0.115353
0.070531		-0.0497236	-0.379897	-0.238284	-0.219969	-0.152299	-0.228583	0.0681228	0.0636676	-0.278049	-0.215923	-0.0949277	-0.0840072	-0.459561	0.387187	-0.0512491	-0.181922	0.00943724	-0.292822	-0.553469	0.0601669	-0.0182325	-0.170937	-0.183207	-0.220855	0.0773769	-0.0204102	-0.192326	-0.0532367	0.156283	-0.0532722	-0.276007	0.233459	-0.186243	-0.415441	-0.0730597	0.010314	-0.19105	0.083267	-0.297406	0.0484315	-0.0792933	-0.156616	-0.141087	0.523305	-0.376228	-0.59936	-0.316652	-0.0842065
0.0741979		-0.0640435	-0.394334	-0.219061	-0.220343	-0.154019	-0.197329	0.0736379	0.0599085	-0.254151	-0.258191	-0.140063	-0.0960546	-0.499868	0.397983	-0.0712477	-0.202463	0.0358271	-0.245569	-0.552715	0.0673973	-0.00279899	-0.218249	-0.17176	-0.256714	0.122451	-0.046705	-0.141344	-0.092042	0.191052	-0.0260638	-0.264265	0.21273	-0.101834	-0.391658	-0.100271	-0.0335674	-0.230144	0.0856782	-0.364384	0.126195	-0.094552	-0.181824	-0.0589075	0.488444	-0.457055	-0.553321	-0.293501	-0.0615379
0.0513623		-0.0331081	-0.354571	-0.257109	-0.217196	-0.187255	-0.190169	0.0857007	0.103206	-0.273023	-0.274496	0.0842812	-0.0522666	-0.497109	0.402284	-0.0907036	-0.22909	0.0209414	-0.227417	-0.581667	0.11477	-0.0190623	-0.17082	-0.162713	-0.254845	0.0726265	-0.0636113	-0.15476	-0.0517122	0.21751	-0.0116287	-0.232213	0.207626	-0.107491	-0.338266	-0.0613068	-0.0682049	-0.282371	-0.0071458	-0.140017	0.148036	-0.00124528	-0.122207	-0.184884	0.564695	-0.459583	-0.492443	-0.270882	-0.111351
0.0574921	M	-0.065439	-0.364765	-0.22177	-0.192847	-0.190974	-0.221814	0.0849749	0.12514	-0.3286	-0.239697	0.0209671	-0.0476807	-0.549543	0.337876	-0.056124	-0.235341	-0.00212446	-0.219328	-0.584152	0.144113	-0.0450462	-0.220833	-0.183613	-0.303097	0.0792799	-0.0433597	-0.144583	-0.0419073	0.153804	-0.0088437	-0.223822	0.277868	-0.127382	-0.363575	-0.089053	-0.0356379	-0.248026	-0.0400385	-0.214086	0.0245533	0.00418311	-0.121227	-0.0844383	0.558095	-0.437104	-0.533663	-0.285952	-0.148645
0.064244		-0.0648794	-0.383362	-0.263242	-0.22352	-0.172792	-0.234638	0.0334701	0.123549	-0.12867	-0.271575	0.0967683	-0.10495	-0.48092	0.348118	-0.0837208	-0.235307	-0.00281702	-0.189621	-0.52723	0.112898	-0.00519562	-0.201021	-0.155128	-0.236098	0.121271	0.019722	-0.0662134	-0.0742017	0.150501	-0.016115	-0.274184	0.192676	-0.151816	-0.352983	-0.0386657	-0.0763556	-0.234811	-0.0130165	-0.336017	0.0340024	0.00147925	-0.160924	-0.153228	0.604516	-0.389808	-0.613527	-0.19755	-0.181598
0.0609586		-0.0932045	-0.377547	-0.280741	-0.197629	-0.172424	-0.224581	0.0972481	0.14182	-0.114895	-0.261603	0.0621228	-0.099331	-0.529579	0.319686	-0.0252966	-0.208925	0.00412668	-0.15278	-0.595784	0.223086	-0.00465022	-0.174466	-0.213096	-0.26176	0.107205	0.0014282	-0.122976	-0.065722	0.177254	-0.0726855	-0.286822	0.240772	-0.166569	-0.383443	-0.0396436	-0.0403878	-0.286979	-0.0838499	-0.309197	0.0324246	0.00126768	-0.134569	-0.191928	0.4492	-0.407502	-0.567987	-0.241847	-0.102334
0.060774		-0.0838885	-0.336252	-0.256458	-0.225207	-0.231625	-0.221018	0.0896294	0.183432	-0.167029	-0.273619	0.0256223	-0.0745859	-0.578719	0.235798	-0.0587817	-0.2037	-0.0286125	-0.22463	-0.476979	0.209603	-0.0217211	-0.189107	-0.101668	-0.310929	0.0669037	-0.00983961	-0.110995	-0.140418	0.161701	-0.0280809	-0.283143	0.258088	-0.156684	-0.379606	-0.0755034	-0.0057972	-0.264053	-0.051874	-0.294359	0.0235761	-0.0201372	-0.225661	-0.132566	0.514875	-0.394563	-0.49805	-0.248229	-0.0726436
0.052588		-0.084512	-0.348405	-0.217908	-0.207401	-0.167426	-0.243801	0.0405919	0.195614	-0.216118	-0.24563	0.0770515	-0.122581	-0.509614	0.290028	-0.0518442	-0.200329	-0.00693328	-0.227379	-0.53818	0.261654	-0.0308161	-0.221057	-0.23761	-0.258514	0.0574958	0.0339278	-0.20866	-0.109032	0.196361	-0.0462649	-0.320247	0.158438	-0.184315	-0.406772	-0.0428434	-0.0665045	-0.237339	0.00846759	-0.324561	0.0334491	-0.00473075	-0.220581	-0.109922	0.512212	-0.391968	-0.536959	-0.356087	-0.0939426
0.053166		-0.109779	-0.409322	-0.246492	-0.308782	-0.152032	-0.264158	0.0365871	0.189998	-0.21449	-0.289399	0.0133622	-0.0827844	-0.568085	0.276992	-0.0608938	-0.29359	-0.0121427	-0.26928	-0.547167	0.248071	-0.0537134	-0.203075	-0.212647	-0.312419	0.0773991	-0.0557521	-0.2354	-0.152077	0.129682	-0.0735773	-0.291861	0.142984	-0.175829	-0.343008	-0.0533283	-0.125638	-0.228784	-0.0350021	-0.44299	-0.00625641	-0.0890195	-0.229725	-0.0826117	0.502953	-0.490116	-0.48335	-0.366956	-0.0780058
0.0537142		-0.0606792	-0.357342	-0.221495	-0.271542	-0.297476	-0.253288	0.0369206	0.133362	-0.187209	-0.259113	0.0121136	-0.0949464	-0.584935	0.322742	-0.0657975	-0.189593	-0.0438729	-0.256166	-0.532083	0.268989	-0.0664401	-0.237076	-0.185885	-0.31579	0.0553128	-0.0466086	-0.249007	-0.141185	0.114045	-0.102576	-0.2905	0.0625073	-0.215325	-0.392614	-0.0159925	-0.06782	-0.248905	-0.0158981	-0.436705	-0.0373577	-0.0496453	-0.216711	-0.112601	0.494819	-0.443125	-0.500021	-0.387729	-0.121594
0.0589204		0.036658	-0.392355	-0.239974	-0.274278	-0.184078	-0.262572	0.0385737	0.14194	-0.178406	-0.300847	-0.0653727	-0.267201	-0.602534	0.30752	-0.0427487	-0.217629	-0.0521947	-0.339282	-0.522143	0.248977	-0.0567527	-0.234349	-0.222247	-0.341796	0.0232586	-0.0563111	-0.285633	-0.176501	0.204945	-0.155347	-0.442475	0.129114	-0.225098	-0.366319	-0.162273	-0.087688	-0.245257	-0.0187063	-0.453991	-0.0207666	-0.0483929	-0.298532	-0.0994004	0.302616	-0.416191	-0.491738	-0.409417	-0.0332419
0.0504135		0.172823	-0.374244	-0.20553	-0.290414	-0.240492	-0.289813	0.00889358	0.159421	-0.156701	-0.276161	-0.00765687	-0.271175	-0.561534	0.385307	-0.120369	-0.201787	-0.0662087	-0.319445	-0.567475	0.659598	-0.0407845	-0.325002	-0.265568	-0.314125	0.0426748	0.0912982	-0.217699	-0.209877	0.13907	-0.154297	-0.466432	0.117594	-0.211808	-0.347382	-0.139904	-0.0544876	-0.231094	0.0295581	-0.522417	-0.031285	-0.0251592	-0.347529	0.0243753	0.336434	-0.373989	-0.444062	-0.308238	0.0403687
0.062452		0.209653	-0.397361	-0.258117	-0.263073	-0.24138	-0.252952	0.0316096	0.073257	-0.182215	-0.269194	0.0219652	-0.181166	-0.553173	0.32809	-0.108275	-0.221339	-0.0999013	-0.317278	-0.546395	0.565093	-0.114496	-0.234567	-0.199344	-0.286417	0.0509466	-0.127597	-0.215129	-0.087451	0.0831221	-0.0802694	-0.438889	0.138677	-0.203597	-0.397887	-0.121507	-0.0611151	-0.272005	-0.0542139	-0.432131	0.0199188	0.0847417	-0.182201	-0.0603129	0.397612	-0.358131	-0.557874	-0.313894	-0.0154877
0.0496374		0.255954	-0.390534	-0.239042	-0.259919	-0.172571	-0.270625	0.0140513	0.140707	-0.177235	-0.184339	0.0615723	-0.227864	-0.495205	0.326443	-0.164625	-0.21609	-0.10645	-0.371478	-0.496482	0.655082	-0.0649709	-0.251372	-0.165953	-0.252188	0.0472901	-0.0902726	-0.261236	-0.107106	0.067848	-0.0993695	-0.399956	0.175325	-0.11123	-0.328526	-0.151993	0.0118096	-0.234668	-0.0254136	-0.408098	-0.0414972	0.085881	-0.193025	-0.106689	0.32442	-0.289439	-0.544511	-0.416029	0.279463
0.0459591		0.244704	-0.389751	-0.238474	-0.307487	-0.214555	-0.253637	2.08237e-05	0.149017	-0.0606021	-0.197737	0.0365578	-0.259535	-0.523864	0.461271	-0.13727	-0.301003	-0.0976905	-0.350527	-0.507335	0.659893	-0.0750726	-0.300059	-0.204331	-0.281192	0.0292842	-0.0764994	-0.197893	-0.116055	0.111437	-0.0856316	-0.4509	0.126452	-0.194414	-0.342408	-0.171775	-0.0660147	-0.229771	-0.0262594	-0.425868	-0.0237323	0.163457	-0.187402	-0.100485	0.263278	-0.246798	-0.558368	-0.350243	0.181571
0.0449074		0.257014	-0.383365	-0.213894	-0.299361	-0.218664	-0.29401	-0.0387373	0.117685	-0.0919284	-0.191561	0.0551512	-0.241706	-0.512114	0.405855	-0.106817	-0.314882	-0.0926579	-0.293939	-0.418279	0.593374	-0.0862806	-0.219755	-0.00981776	-0.269919	0.131838	-0.0494965	-0.249618	-0.119637	0.0904188	-0.155107	-0.462226	0.0892608	-0.181131	-0.277374	-0.122691	-0.190667	-0.2474	0.06634	-0.492302	-0.138007	0.135118	-0.204837	-0.0618558	0.353985	-0.185338	-0.448908	-0.421972	0.156304
0.0435316		0.236344	-0.375981	-0.232611	-0.269398	-0.215367	-0.279123	-0.0338469	0.154452	-0.0902466	-0.188549	0.0871979	-0.283312	-0.498459	0.424382	-0.125914	-0.224892	-0.0641144	-0.280049	-0.525804	0.62893	-0.0834409	-0.224156	-0.0576529	-0.259337	0.0705843	-0.0154767	-0.217075	-0.103296	0.19928	-0.13216	-0.439131	0.0800624	-0.244226	-0.278021	-0.132559	-0.103019	-0.238622	0.0190511	-0.399109	-0.132337	0.177092	-0.188466	-0.028867	0.241955	-0.165637	-0.488068	-0.376877	0.334432
0.0413311		0.183793	-0.367811	-0.258622	-0.270966	-0.162788	-0.26769	-0.039766	0.128655	-0.108503	-0.218789	-0.0160664	-0.27198	-0.559289	0.360419	-0.0831566	-0.257885	-0.10442	-0.32006	-0.429677	0.604963	-0.105171	-0.233214	-0.0228095	-0.320569	0.0556756	-0.0753181	-0.220952	-0.205537	0.112633	-0.0911207	-0.468526	0.0641906	-0.183116	-0.288038	-0.131024	-0.132577	-0.273969	0.00505331	-0.38528	-0.0895037	0.166211	-0.310354	-0.0480778	0.23577	-0.232897	-0.499985	-0.385081	0.231142
0.0285729		0.161096	-0.366029	-0.245616	-0.280522	-0.266863	-0.263193	-0.0321862	0.17013	-0.0832566	-0.0716747	0.0709641	-0.276004	-0.493425	0.402313	-0.111611	-0.201583	-0.0433756	-0.256353	-0.320166	0.614806	-0.0725712	-0.252854	-0.118529	-0.263055	-0.0034288	-0.0647542	-0.186829	-0.180804	0.0841072	-0.0889786	-0.486569	0.0619532	-0.224802	-0.236449	-0.124754	-0.0264273	-0.275852	-0.00928393	-0.301206	-0.0701869	0.151512	-0.271051	-0.114439	0.239002	-0.171705	-0.402	-0.3365	0.28734
0.0350033		0.151922	-0.398202	-0.242937	-0.253566	-0.1798	-0.272839	-0.0416545	0.0621533	-0.0898559	-0.0512507	-0.118173	-0.281198	-0.595507	0.451404	-0.0745294	-0.155779	-0.0518409	-0.206857	-0.250183	0.539248	-0.0900689	-0.247552	-0.0799435	-0.369727	0.110887	-0.0526043	-0.23741	-0.190011	0.0543237	-0.0879793	-0.489891	0.0648985	-0.229088	-0.209168	-0.130064	-0.186245	-0.29728	-0.0358401	-0.348795	-0.130688	0.10087	-0.320081	-0.108623	0.200025	-0.277632	-0.40075	-0.393604	0.32132
0.0521513		0.143406	-0.394055	-0.21775	-0.26291	-0.248493	-0.285945	-0.0366348	0.137812	-0.108882	0.00948494	-0.0250894	-0.269947	-0.505513	0.420313	-0.101244	-0.104571	-0.122831	-0.222711	-0.293531	0.62412	-0.0777339	-0.261731	-0.123947	-0.327679	0.0701106	-0.0116564	-0.119145	-0.0845299	0.12451	-0.101954	-0.458138	0.0736519	-0.238915	-0.29851	-0.0928979	-0.142655	-0.250314	-0.078596	-0.307125	-0.112258	0.0744567	-0.178127	-0.129953	0.214184	-0.165754	-0.679436	-0.277322	0.239636
0.036727		0.101854	-0.38901	-0.287579	-0.294451	-0.245405	-0.262214	-0.00732114	0.0868016	-0.114585	0.0155003	0.00424183	-0.200419	-0.505903	0.60838	-0.0940356	-0.123148	-0.0790785	-0.266936	-0.204599	0.680626	-0.11279	-0.244706	-0.00463213	-0.323627	-0.00710751	-0.0260876	-0.0259789	-0.104985	0.0281447	-0.135017	-0.432915	0.0925254	-0.247941	-0.352589	-0.0801973	-0.0428827	-0.281896	-0.120057	-0.319638	-0.052543	0.0605736	-0.17881	-0.108135	0.301976	-0.17945	-0.710769	-0.254437	0.31941
0.0318691		0.0741308	-0.389681	-0.241493	-0.250291	-0.182925	-0.261734	-0.0311407	0.170265	-0.0956178	0.0223778	0.0155205	-0.259882	-0.448907	0.592757	-0.144376	-0.102831	-0.112363	-0.229896	-0.0982495	0.785423	-0.0907603	-0.284308	-0.126572	-0.289048	0.0273361	0.00212814	-0.0453851	-0.0684238	0.0489995	-0.120972	-0.478748	0.105812	-0.242808	-0.27192	-0.0812978	-0.149527	-0.362199	-0.117022	-0.286978	-0.0790974	0.0495085	-0.176086	0.006213	0.190245	-0.16604	-0.589291	-0.0989001	0.287461
0.0414889		0.0611783	-0.411896	-0.20734	-0.296884	-0.198707	-0.224503	-0.0233728	0.120899	-0.148105	-0.0604976	-0.0103968	-0.162141	-0.497488	0.452799	-0.114526	-0.113805	-0.110833	-0.307258	0.0968554	0.726863	-0.0898633	-0.233804	-0.036748	-0.328724	0.101556	-0.0853097	-0.0441358	-0.171783	0.0243188	-0.118675	-0.286931	0.111681	-0.260686	-0.297769	-0.0757074	-0.107005	-0.322574	-0.0220309	-0.319972	0.0764349	0.123389	-0.255526	-0.0495925	0.161684	-0.165891	-0.638158	-0.0776524	0.315418
0.0398699		0.0799991	-0.375607	-0.218376	-0.283925	-0.18688	-0.233304	-0.0338542	0.136108	-0.168784	-0.0516393	-0.0893778	-0.180665	-0.563456	0.560955	-0.106448	-0.122713	-0.110642	-0.282721	0.152857	0.744557	-0.107812	-0.30443	-0.0119994	-0.390348	0.0220486	-0.0851448	-0.0234882	-0.264385	0.0323517	-0.181194	-0.217852	0.0740531	-0.257509	-0.222943	-0.130834	-0.144962	-0.345703	-0.0596368	-0.33526	0.0525674	0.111025	-0.352988	0.0956772	0.218412	-0.188509	-0.664362	-0.194765	0.280931
0.0319471		0.0377744	-0.379008	-0.223507	-0.262645	-0.191855	-0.32738	-0.0617689	0.13126	-0.142765	0.0534906	-0.00293738	-0.251536	-0.460305	0.607629	-0.120912	-0.192296	-0.113539	-0.293668	0.188089	0.722817	0.222363	-0.346826	-0.0168982	-0.3866	0.0237627	-0.11454	-0.0687385	-0.0972019	0.0947657	-0.195662	-0.264383	0.053615	-0.229188	-0.218905	-0.160618	-0.113997	-0.33684	-0.0671358	-0.293431	-0.0310577	0.0966152	-0.290318	0.0934872	0.237024	0.295935	-0.63236	-0.239888	0.358596
0.028587		0.0685553	-0.339342	-0.255056	-0.253054	-0.225736	-0.339042	-0.0746678	0.116683	-0.113818	0.0337858	0.0770302	-0.233165	-0.417964	0.683393	-0.121845	-0.193167	-0.0860104	-0.29592	0.164955	0.919799	0.2009	-0.252379	-0.0139286	-0.33904	0.0517601	-0.0426051	0.0912966	-0.0113127	-0.0657484	-0.16936	-0.221561	0.119272	-0.232595	-0.178963	-0.259629	-0.16927	-0.339298	-0.0678606	-0.361976	-0.048547	0.0785698	-0.214496	0.0268031	0.159308	0.292046	-0.551845	-0.0916487	0.274098
0.0257231		0.032473	-0.359792	-0.242544	-0.310267	-0.218803	-0.30669	-0.0277969	0.0748146	-0.117198	0.239631	0.0313663	-0.236606	-0.207954	0.802401	-0.176974	-0.174527	-0.107026	-0.305911	0.147517	0.860815	0.213118	-0.245994	-0.0118738	-0.368467	0.0610084	-0.0455114	0.0846426	-0.0246272	0.058357	-0.182744	-0.227178	0.12775	-0.263019	-0.242608	-0.184185	-0.127452	-0.358017	-0.0227212	-0.436093	0.0081075	0.0962759	-0.239136	0.0294087	0.174779	0.274357	-0.660856	-0.106623	0.332174
0.040225		0.0299989	-0.345995	-0.272815	-0.294188	-0.249166	-0.285861	-0.0626736	0.118801	-0.112919	0.335036	0.0134996	-0.289706	-0.201177	0.800819	-0.19495	-0.225634	-0.147279	-0.308936	0.098965	0.896212	0.163563	-0.254892	-0.0533641	-0.357431	0.0676834	-0.072903	0.0618321	-0.0397751	0.0457308	-0.1559	-0.312736	0.11819	-0.24401	-0.14832	-0.20192	-0.0571705	-0.320794	-0.0605256	-0.401012	0.0430402	0.0903745	-0.260779	0.0564837	0.200716	0.218575	-0.519211	-0.084048	0.331934
0.0346015		0.000723333	-0.327038	-0.269815	-0.281139	-0.262922	-0.291835	-0.0640121	0.205988	-0.0844595	0.298611	0.0916272	-0.242031	-0.142701	0.918585	-0.152552	-0.184588	-0.139242	-0.301832	0.151984	0.922355	0.190354	-0.282937	0.151754	-0.29321	0.0812917	-0.0529767	0.107741	0.00151034	0.0324819	-0.204658	-0.216832	0.0816636	-0.258985	-0.162098	-0.189063	-0.151068	-0.3431	-0.109488	-0.346785	0.0175602	0.0560907	-0.211359	0.029459	0.168007	0.255436	-0.519712	-0.00839462	0.354394
0.0269396		-0.0316274	-0.320142	-0.256133	-0.311874	-0.0782834	-0.311716	-0.100928	0.203613	-0.167344	0.350379	0.00672729	-0.276961	-0.278682	0.842662	-0.0987523	-0.167322	-0.129213	-0.3163	0.134142	0.931983	0.211159	-0.268692	0.117538	-0.414524	0.0246293	-0.065035	0.0878864	0.0320145	-0.0141051	-0.187863	-0.226358	0.0940357	-0.188177	-0.219437	-0.157487	-0.170691	-0.351601	-0.0590348	-0.401906	-0.0886302	0.0889763	-0.327472	0.068277	0.0778635	0.28716	-0.466571	-0.114396	0.332657
0.0199755		-0.0114919	-0.334961	-0.257306	-0.33511	-0.158725	-0.318881	-0.074624	0.184023	-0.0644898	0.333779	0.170239	-0.232005	-0.102576	0.849259	-0.13356	-0.17648	-0.124293	-0.348743	0.105321	0.892559	0.153615	-0.350539	0.499866	-0.270809	0.0919591	-0.0967869	0.314115	0.214188	-0.039648	-0.206631	-0.204358	0.156459	-0.191908	-0.187836	-0.232903	-0.208636	-0.333007	-0.125204	-0.353116	-0.103075	0.0384463	-0.314038	0.153687	0.189506	0.220633	-0.542705	-0.0745387	0.331776
0.0222246		-0.0370608	-0.347411	-0.226239	-0.31288	-0.176639	-0.343004	-0.0511867	0.186378	-0.0375006	0.312534	0.132403	-0.202387	-0.140119	0.884901	-0.1041	-0.103777	-0.133697	-0.287709	0.110488	0.899723	0.161295	-0.337255	0.501777	-0.299332	0.0921163	-0.0527203	0.0933117	0.195689	-0.0116847	-0.198741	-0.220733	0.165625	-0.238722	-0.176724	-0.210396	-0.17955	-0.332153	-0.0605101	-0.252765	-0.150939	0.0469415	-0.309828	0.0662897	0.205716	0.233434	-0.543965	-0.317323	0.441567
0.0336728		-0.0615856	-0.327729	-0.251207	-0.287551	-0.154613	-0.343907	-0.0640933	0.198982	-0.0975235	0.276326	0.0808462	-0.235582	-0.196569	0.838619	-0.103085	-0.14217	-0.128503	-0.478873	0.0954866	1.20168	0.171116	-0.359831	0.506984	-0.357696	0.0776391	-0.0685004	0.178144	0.183926	0.0549654	-0.223737	-0.214705	0.125815	-0.264771	-0.138614	-0.226594	-0.193206	-0.293155	-0.0805049	-0.359428	-0.104704	0.0444842	-0.333985	0.0735754	0.136761	0.221405	-0.515691	-0.222326	0.623972
0.0212808		-0.0589366	-0.326312	-0.289654	-0.237362	-0.169159	-0.30929	-0.109261	0.206237	-0.0742078	0.260753	0.09807	-0.216193	-0.186264	0.865941	-0.125624	-0.133688	-0.12974	-0.434281	0.0215787	1.23403	0.190147	-0.312142	0.406961	-0.34529	0.0548075	-0.0781668	0.237326	0.210772	-0.0159908	-0.240434	-0.285995	0.108642	-0.193353	-0.127151	-0.256146	-0.155319	-0.299076	-0.169335	-0.298588	-0.0316168	0.0821247	-0.276586	0.0133763	0.18562	0.253581	-0.660876	-0.130459	0.584549
0.0212743		-0.0900931	-0.345311	-0.275492	-0.274741	-0.129104	-0.273532	-0.0709911	0.240034	-0.0701998	0.188784	0.0691606	-0.228213	-0.193482	0.83891	-0.112497	-0.148361	-0.1891	-0.460179	0.0455994	1.23146	0.163898	-0.300723	0.439257	-0.356783	0.0396639	-0.0646684	0.238886	0.20422	-0.00212799	-0.275201	-0.267584	0.15076	-0.21392	-0.179481	-0.257393	-0.193169	-0.295432	-0.160799	-0.33315	-0.0161913	0.000993772	-0.288588	0.0377204	0.123223	0.265024	-0.688523	-0.193118	0.564154
0.0191272		-0.0948676	-0.331554	-0.28125	-0.273877	-0.128781	-0.352618	-0.0774296	0.201377	-0.0615255	0.250838	0.137394	-0.233647	-0.0744867	0.888735	-0.108832	-0.123588	-0.127885	-0.443027	0.091909	1.16236	0.164487	-0.291055	0.467198	-0.289802	0.0568633	-0.0718307	0.187712	0.238872	-0.0725008	-0.253553	-0.29903	0.11434	-0.226383	-0.11983	-0.223676	-0.0754772	-0.294828	-0.136314	-0.321157	-0.0969279	0.0430716	-0.253736	0.0930896	0.141518	0.233421	-0.596592	-0.145277	0.594683
0.0180951		-0.0775908	-0.33004	-0.263183	-0.305445	-0.0967701	-0.31833	-0.0650012	0.179215	-0.0457238	0.0989057	0.0589069	-0.208206	-0.126391	0.896307	-0.129612	-0.130693	-0.171384	-0.423031	0.0842323	1.11825	0.174692	-0.333604	0.480307	-0.33677	0.0402525	-0.076303	0.280186	0.227386	-0.0608615	-0.250265	-0.283645	0.113614	-0.212162	-0.125649	-0.247446	-0.11369	-0.362974	-0.107995	-0.271578	-0.0410533	0.0386495	-0.279085	0.0479302	0.124705	0.199532	-0.615156	-0.0781474	0.602417
0.0340369		0.0654347	-0.330603	-0.254164	-0.296295	-0.132296	-0.339264	-0.0757685	0.211892	-0.0223733	0.104844	0.0447902	-0.239331	-0.155218	0.907242	-0.144264	-0.143925	-0.182758	-0.406139	0.0179561	1.10694	0.148244	-0.313081	0.448906	-0.358494	0.0492612	-0.0747082	0.28144	0.142979	-0.0806448	-0.220799	-0.273119	0.109957	-0.252172	-0.105055	-0.221478	-0.212366	-0.351715	-0.0769166	-0.21985	-0.0875398	0.0215902	-0.377524	0.0164358	0.0852343	0.232186	-0.597957	-0.0780313	0.580926
0.035208		0.10187	-0.363624	-0.242551	-0.340183	-0.113603	-0.313884	-0.108563	0.221154	-0.054494	0.154244	0.169904	-0.2079	-0.0679863	0.875872	-0.128368	-0.0871284	-0.163869	-0.41746	-0.00862531	1.13293	0.184784	-0.321795	0.42376	-0.220281	0.0916263	-0.0873594	0.348915	0.182856	-0.0869346	-0.302592	-0.325978	0.078977	-0.272414	-0.134872	-0.259365	-0.26728	-0.35372	-0.0791289	-0.101828	-0.0136505	0.045402	-0.319405	0.0253681	0.110711	0.236263	-0.647806	0.030713	0.692351
0.0353868		0.131708	-0.332178	-0.242334	-0.352812	-0.133124	-0.299792	-0.074499	0.211057	-0.0745844	0.103433	0.110566	-0.213566	0.0326696	0.960534	-0.15991	-0.106179	-0.198018	-0.359307	-0.0159489	1.13752	0.179937	-0.357789	0.790633	-0.273801	0.0717661	-0.107661	0.273706	0.325766	-0.0968606	-0.293458	-0.274307	0.0626644	-0.304657	-0.18937	-0.230703	-0.201474	-0.315922	-0.0723022	-0.210626	0.017639	0.0115592	-0.408693	0.0220983	0.0875708	0.267754	-0.688086	-0.129701	0.615209
0.0475367		0.148512	-0.328128	-0.301195	-0.352403	-0.13689	-0.323223	-0.0287168	0.250208	-0.0628903	0.0566742	0.173508	-0.226113	0.0680598	0.919529	-0.181356	-0.0767073	-0.154042	-0.273287	0.015461	1.23416	0.188535	-0.258271	0.779195	-0.239777	0.00629032	-0.0479171	0.318609	0.35532	-0.0865232	-0.289274	-0.302165	0.11497	-0.233023	-0.19409	-0.208753	-0.187039	-0.210628	-0.187385	0.0869669	-0.025583	0.0463155	-0.368362	0.0590294	0.0945076	0.192652	-0.690825	-0.109486	0.643443
0.0629616		0.190448	-0.363708	-0.281832	-0.335822	-0.0836695	-0.32688	-0.0220131	0.230528	-0.0611478	0.0710182	0.171088	-0.213571	0.0959313	1.2361	-0.157551	-0.0519411	-0.154744	-0.236788	0.0250805	1.21698	0.136086	-0.339591	0.785547	-0.2056	0.00758025	-0.113307	0.324239	0.319287	-0.131384	-0.232093	-0.302874	0.125456	-0.266145	-0.182653	-0.184852	-0.12799	-0.257149	-0.130673	0.0749297	-0.0152526	0.000245731	-0.422134	0.0611231	0.14864	0.216329	-0.673601	-0.0872838	0.631523
0.0621062		0.204337	-0.360277	-0.317968	-0.36384	-0.146063	-0.326948	-0.0673852	0.188134	-0.127817	0.0645421	0.0814604	-0.240618	0.0305695	1.1263	-0.171922	-0.0828656	-0.16585	-0.24396	-0.0539919	1.21345	0.163957	-0.293117	0.661274	-0.276262	0.0738544	-0.144904	0.341483	0.299	-0.157762	-0.177812	-0.285608	0.0701233	-0.310298	-0.172575	-0.227333	-0.203942	-0.345128	-0.134966	0.0942515	-0.0302821	0.0146897	-0.440151	0.0402642	-0.0128225	0.171694	-0.61066	-0.0398702	0.606301
0.0619159		0.226459	-0.383955	-0.319305	-0.339397	-0.147173	-0.312584	-0.0448289	0.126247	-0.112371	0.0249232	0.12816	-0.301721	0.077146	1.13699	-0.152541	-0.194297	-0.129139	-0.18799	0.0043986	1.10601	0.192232	-0.308906	0.657858	-0.231645	0.0641312	-0.105998	0.363833	0.359445	-0.0881034	-0.256008	-0.352938	0.121401	-0.276823	-0.1803	-0.1681	-0.172528	-0.311059	-0.182244	0.19699	-0.074516	0.0093689	-0.346472	0.0173751	-0.0142975	0.146604	-0.665445	-0.0367479	0.52318
0.0595224		0.175858	-0.386994	-0.286046	-0.254839	-0.154011	-0.317104	-0.100937	0.143397	-0.105387	0.0180811	0.120498	-0.286041	0.04942	1.11829	-0.137453	-0.0896322	0.0532002	-0.169971	0.0467799	1.17764	0.178064	-0.292515	0.734098	-0.24402	0.0553569	-0.101349	0.310539	0.283455	-0.176623	-0.286206	-0.331362	0.0555479	-0.268277	-0.187537	-0.237385	-0.139036	-0.327393	-0.167719	0.213284	-0.055505	-0.0343392	-0.427808	0.0047422	-0.0411159	0.191842	-0.728265	-0.000475722	0.71172
0.0693445		0.12124	-0.383421	-0.27162	-0.255014	-0.192074	-0.260142	-0.0545944	0.181394	-0.105825	-0.0435218	0.139493	-0.258734	0.0869829	1.08552	-0.113674	0.047338	0.0759199	-0.144643	0.07479	1.18312	0.178531	-0.25636	0.748721	-0.222949	0.0440748	-0.0914383	0.296229	0.315235	-0.112057	-0.185249	-0.311063	0.112117	-0.261913	-0.213427	-0.169211	-0.251752	-0.351172	-0.196039	0.270272	0.0352847	-0.0151795	-0.406493	0.0268506	0.0413746	0.17727	-0.736933	-0.0314674	0.558616
0.0602741		0.135944	-0.392903	-0.257795	-0.255191	-0.198409	-0.281041	-0.0872113	0.192246	-0.0705715	-0.0395725	0.0965558	-0.288536	0.0365792	1.1473	-0.0926984	0.0881843	0.0330508	-0.169322	0.0338101	1.18332	0.159243	-0.355161	0.732147	-0.240299	0.0479463	-0.083218	0.338007	0.33366	-0.169106	-0.20814	-0.292409	0.0948015	-0.312259	-0.278934	-0.204982	-0.182553	-0.301195	-0.095608	0.291023	-0.0231458	-0.042524	-0.387025	0.0157143	-0.0712702	0.122211	-0.73551	0.00238441	0.616431
0.0656015		0.0771218	-0.404981	-0.255894	-0.221416	-0.197228	-0.271973	-0.0690469	0.128835	-0.0830641	-0.0594028	0.165854	-0.260928	0.0624809	1.10503	-0.0791105	0.100386	0.074032	-0.123738	0.00674334	1.14558	0.133917	-0.358253	0.677115	-0.209558	0.0477787	-0.130404	0.342201	0.306392	-0.141762	-0.250716	-0.354219	0.104189	-0.276241	-0.205009	-0.160429	-0.192143	-0.358718	-0.0932324	0.255798	-0.0686728	-0.0780481	-0.380048	-0.0143749	-0.0233878	0.149969	-0.614802	0.011094	0.551658
0.0735958		0.111112	-0.378549	-0.29994	-0.24078	-0.219465	-0.284462	-0.0624805	0.140997	-0.0864605	-0.0553749	0.157372	-0.242961	0.0838158	1.13441	-0.118997	0.0845049	0.0937623	-0.130796	-0.0111243	1.12594	0.147246	-0.30873	0.669835	-0.206632	0.0817206	-0.213116	0.364586	0.29289	-0.173146	-0.203017	-0.303689	0.0995741	-0.331526	-0.198725	-0.121767	-0.147462	-0.328405	-0.135559	0.373113	-0.0381369	-0.0318474	-0.406996	0.0607038	-0.0868467	0.118055	-0.60897	0.0410132	0.53299
0.0653868		0.0959729	-0.396305	-0.311777	-0.204133	-0.233297	-0.350732	-0.0833339	0.15514	-0.0913649	-0.0503929	0.136507	-0.162833	0.0335817	1.19622	-0.133846	0.150151	0.0681066	-0.217077	-0.0532313	1.14043	0.142567	-0.285915	0.573784	-0.238922	0.0544477	-0.169447	0.457161	0.343421	-0.174015	-0.217207	-0.3736	0.0772501	-0.271645	-0.204745	-0.203737	-0.175746	-0.330735	-0.260607	0.485702	-0.100492	-0.0421017	-0.322195	-0.0773408	-0.0655902	0.177805	-0.628782	0.210274	0.597249
0.0666635		0.0709821	-0.411127	-0.275716	-0.257673	-0.224355	-0.321989	-0.0498339	0.107057	-0.127851	-0.116782	0.0738149	-0.179396	0.0113125	1.09575	-0.118592	0.0919994	0.0381698	-0.252109	-0.000731755	1.0964	0.14406	-0.325432	0.58841	-0.26712	0.0120459	-0.132566	0.277241	0.306636	-0.224946	-0.192926	-0.423317	0.123097	-0.250258	-0.265754	-0.209689	-0.143634	-0.3339	-0.217129	0.510488	-0.104557	-0.0337304	-0.365399	-0.069936	-0.0591116	0.181501	-0.725507	0.0726721	0.609226
0.0719087		0.104165	-0.457479	-0.279254	-0.253069	-0.206426	-0.318636	-0.0864015	0.130609	-0.0772339	-0.0611151	0.0826025	-0.142375	0.0314736	1.16623	-0.120846	0.156283	0.0885646	-0.21887	0.00226543	1.08593	0.132277	-0.273591	0.618141	-0.257203	0.0784872	-0.156836	0.385168	0.33411	-0.162309	-0.202008	-0.345045	0.0980821	-0.285468	-0.186256	-0.242243	-0.149667	-0.352424	-0.214913	0.571317	-0.0983256	-0.014127	-0.459898	0.0429487	-0.0688044	0.143765	-0.619684	0.217643	0.678865
0.0620881		0.0684743	-0.421694	-0.30924	-0.253331	-0.219894	-0.277174	-0.0637536	0.132133	-0.0899004	-0.0566504	0.115844	-0.0869229	0.0744962	1.05457	-0.171644	0.124975	0.0786793	-0.319556	0.0539707	1.11978	0.115011	-0.325177	0.690694	-0.212114	0.0731921	-0.117151	0.203843	0.368908	-0.233779	-0.159875	-0.343784	0.0971503	-0.2757	-0.150014	-0.251719	-0.179835	-0.348322	-0.271258	0.70856	-0.0215474	0.0613815	-0.393136	0.0674867	0.0746189	0.161197	-0.552401	0.138424	0.642283
0.069793		0.0766238	-0.391572	-0.285467	-0.233257	-0.246912	-0.279079	-0.110574	0.108502	-0.22754	-0.0922843	0.22238	-0.168699	-0.0359469	0.982437	-0.122063	0.0252658	0.0495418	-0.296947	0.0429674	1.05685	0.150645	-0.312016	0.605215	-0.300904	0.0672973	-0.113608	0.291009	0.418731	-0.200584	-0.106894	-0.345106	0.0969723	-0.260089	-0.157031	-0.249409	-0.158159	-0.32717	-0.167852	0.508504	-0.0081145	0.0855871	-0.438168	-0.0240485	0.00637048	0.0790826	-0.606025	0.228404	0.492951
0.0562183		0.0426198	-0.408564	-0.327292	-0.220561	-0.242695	-0.266666	-0.111594	0.133894	-0.19687	-0.121539	0.273106	-0.139943	0.0207023	1.02572	-0.140493	0.0203915	0.0600369	-0.171973	0.0408723	1.08845	0.158413	-0.209683	0.614467	-0.246619	0.0712848	-0.10864	0.262357	0.462093	-0.306062	-0.120798	-0.305181	0.109765	-0.2797	-0.173755	-0.216214	-0.147428	-0.336244	-0.218036	0.601314	-0.0293978	0.0926345	-0.356639	0.042545	0.0877545	0.150904	-0.604747	0.230933	0.43859
0.0530543		0.0412147	-0.405994	-0.314115	-0.286012	-0.249666	-0.298637	-0.0782466	0.130009	-0.130353	-0.109175	0.164124	-0.134646	-0.0350426	1.06847	-0.132492	0.0126435	0.0536815	-0.17071	-0.00639419	1.03811	0.127048	-0.190354	0.570142	-0.303613	0.0486464	-0.132022	0.3037	0.386676	-0.222973	-0.124536	-0.118285	0.126996	-0.269445	-0.206524	-0.191323	-0.088001	-0.361875	-0.164959	0.541159	-0.0590194	0.0686915	-0.481968	0.00939151	0.0285228	0.195572	-0.670714	0.286053	0.619771
0.051016		0.0240338	-0.405039	-0.313892	-0.278457	-0.233325	-0.288642	-0.0888673	0.0850971	-0.157771	0.0566408	0.186979	-0.146484	-0.0593004	1.08149	-0.0729217	0.0110922	0.0586404	-0.163559	0.0381278	1.04232	0.156976	-0.314856	0.573724	-0.315519	0.0165486	-0.111157	0.26157	0.368908	-0.226197	-0.117913	-0.214513	0.102989	-0.284231	-0.223695	-0.184965	-0.0117511	-0.348848	-0.170474	0.733774	-0.0469245	0.0686023	-0.466867	0.00429375	0.0549094	0.210742	-0.645501	0.27894	0.596059
0.0756269		0.0378164	-0.386604	-0.312103	-0.280589	-0.209829	-0.252089	-0.0698748	0.126006	-0.105459	0.0504361	0.256368	-0.153613	-0.0295495	1.10719	-0.129031	0.0386621	0.0503427	-0.207838	-0.0139688	1.06939	0.18298	-0.297756	0.52303	-0.280045	0.00559527	-0.082111	0.248482	0.421489	-0.228398	-0.236086	-0.167615	0.107337	-0.271814	-0.227857	-0.144207	-0.0713059	-0.339115	-0.169836	0.558083	0.00876278	0.0905103	-0.472616	0.0268695	0.0142455	0.123601	-0.661917	0.252477	0.573615
0.0719626		-0.0609602	-0.395914	-0.249396	-0.291151	-0.170202	-0.20381	-0.0372621	0.117587	-0.0993158	0.120628	0.255909	-0.131012	-0.0134249	1.119	-0.148411	0.015984	0.0670456	-0.169021	0.0607755	1.08111	0.122133	-0.255346	0.562757	-0.259561	-0.0265927	-0.0258129	0.302361	0.428049	-0.152929	-0.163385	-0.133754	0.166597	-0.262142	-0.202174	-0.219811	0.00691043	-0.386117	-0.0978029	0.551949	0.0315634	0.0258768	-0.480724	0.00174228	0.0882794	0.214384	-0.59756	0.237861	0.580646
0.0621061		-0.010523	-0.389934	-0.258589	-0.265911	-0.182129	-0.261634	-0.0812492	0.122351	-0.0572	0.120129	0.214567	-0.117071	-0.0338064	1.12698	-0.138333	0.0143698	0.0780982	-0.16229	0.0489707	1.07882	0.116368	-0.208946	0.557107	-0.28479	-0.00631954	-0.106665	0.353314	0.440402	-0.237846	-0.172986	-0.113897	0.119648	-0.284989	-0.217294	-0.179056	-0.063151	-0.375097	-0.126454	0.565561	-0.0602823	0.0648408	-0.440712	0.0232983	0.0273639	0.190925	-0.623314	0.335394	0.566533
0.0610455		-0.0234603	-0.372896	-0.2656	-0.233702	-0.22107	-0.255649	-0.0869426	0.134532	-0.105873	0.179396	0.185837	-0.131019	-0.0690403	1.04461	-0.147551	-0.0182774	0.0468586	-0.113098	0.00257909	1.05655	0.143667	-0.316069	0.511576	-0.303197	0.0267729	-0.00636785	0.428162	0.416763	-0.22842	-0.170587	-0.15632	0.134602	-0.227837	-0.268068	-0.214314	-0.141706	-0.383634	-0.106005	0.682102	-0.024676	0.10957	-0.495099	0.189606	0.0322155	0.103176	-0.703064	0.449194	0.537619
0.0697612		-0.0469534	-0.376181	-0.28765	-0.228184	-0.202941	-0.267495	-0.0535467	0.182426	-0.0569409	0.212725	0.176311	-0.12485	-0.0638241	1.11669	-0.137248	-0.0181745	0.0910063	-0.0962989	-0.0129369	1.11772	0.164057	-0.186389	0.454427	-0.319723	0.0457277	0.0166066	0.232197	0.349081	-0.203093	-0.222114	-0.23323	0.115466	-0.293533	-0.248934	-0.147065	-0.203761	-0.386749	-0.0908823	0.534082	-0.0697044	0.0474271	-0.570313	0.144349	-0.031093	0.131618	-0.670213	0.269095	0.590998
0.0769536		-0.0139637	-0.360472	-0.294741	-0.196362	-0.201611	-0.243306	-0.0520404	0.133687	-0.0829443	0.113252	0.185962	-0.0803106	-0.0401697	1.1241	-0.18939	0.00960139	0.0179636	-0.120023	0.0171225	1.07863	0.126186	-0.191006	0.529868	-0.28762	-0.00673107	-0.0326122	0.301332	0.366845	-0.199692	-0.196497	-0.116938	0.0990288	-0.267525	-0.217267	-0.122759	-0.0664667	-0.341174	-0.253295	0.563123	-0.00899012	0.0981078	-0.524227	0.138544	-0.0791324	0.0535834	-0.636851	0.330512	0.570618
0.0824619		-0.0246256	-0.374525	-0.246739	-0.242851	-0.155643	-0.226747	-0.0801279	0.189426	-0.0942731	0.0635488	0.175314	-0.0553101	-0.0987285	1.05863	-0.186054	-0.0129591	0.0597712	-0.057102	0.00659252	1.05636	0.160031	-0.250487	0.436568	-0.318677	-0.00847894	0.0851432	0.351641	0.435729	-0.164294	-0.16465	-0.232716	0.0922148	-0.259088	-0.19876	-0.183237	-0.0349641	-0.331664	-0.244938	0.567105	0.0156246	0.0361508	-0.434712	0.205483	-0.00339386	0.101232	-0.60533	0.356472	0.57766
0.0847295		-0.0806965	-0.375397	-0.296206	-0.205482	-0.177545	-0.260028	-0.0825589	0.176132	-0.0589606	0.0161641	0.186967	-0.000388754	-0.0656922	1.08086	-0.167918	0.00848453	0.0995996	-0.120766	0.0414279	1.08321	0.148704	-0.145065	0.487978	-0.291118	0.0575466	0.030432	0.353054	0.396193	-0.267453	-0.268492	-0.188754	0.08069	-0.260106	-0.224325	-0.201157	-0.105108	-0.378585	-0.219138	0.491233	-0.0287509	0.0803154	-0.464092	0.188104	-0.0616894	0.138364	-0.630585	0.387401	0.569771
0.0792559		-0.0702023	-0.406812	-0.288449	-0.209688	-0.19115	-0.27727	-0.0477892	0.165008	-0.0553202	-0.0154273	0.202124	-0.0572051	-0.0602297	1.10991	-0.160128	-0.0530509	0.0492313	-0.128131	0.0821499	1.05703	0.120288	-0.162943	0.509219	-0.271677	0.0538829	0.0766745	0.312911	0.43427	-0.228749	-0.213975	-0.152447	0.0634545	-0.255193	-0.15066	-0.17275	-0.0559011	-0.217368	-0.206242	0.488425	-0.0624037	0.0361578	-0.429298	0.198335	-0.115514	0.114119	-0.511296	0.382198	0.494899
0.0821824		-0.067809	-0.403567	-0.343847	-0.260709	-0.191132	-0.245275	-0.0564102	0.11426	-0.0957553	-0.0447369	0.200506	-0.0479738	-0.0574257	1.05383	-0.113766	-0.0943784	0.0670725	-0.0858727	0.0673107	0.9803	0.13651	-0.213839	0.352377	-0.269109	0.0188328	0.106319	0.385907	0.472175	0.106	-0.244764	-0.177045	0.0741949	-0.22806	-0.148931	-0.166319	-0.149386	-0.205895	-0.287492	0.630857	-0.0533147	0.077207	-0.387212	0.158329	0.0156068	0.117895	-0.537578	0.449489	0.417747
0.078183		-0.0826295	-0.421319	-0.303759	-0.216154	-0.194995	-0.246135	-0.117742	0.121104	-0.0566752	-0.0869348	0.181402	-0.054211	-0.0560951	1.08384	-0.170302	-0.0963755	0.0885678	-0.140348	0.0554524	1.00984	0.143901	-0.152929	0.355267	-0.271217	0.0504779	0.075183	0.349595	0.478461	0.137263	-0.218739	-0.13669	0.000935271	-0.248964	-0.192106	-0.184307	-0.142266	-0.254412	-0.253415	0.705193	0.148499	0.0786134	-0.355214	0.166719	-0.10037	0.131074	-0.603884	0.564216	0.357298
0.0922567		-0.0907331	-0.434865	-0.253736	-0.221829	-0.195171	-0.239996	-0.12897	0.0945237	-0.0595344	-0.0776964	0.186972	-0.0237347	-0.056818	1.06033	-0.140277	-0.0906559	0.093513	-0.129277	0.0498065	0.957334	0.135378	-0.156907	0.344073	-0.277595	0.0982865	0.0569596	0.254308	0.342897	0.157418	-0.240487	-0.135592	0.0278066	-0.302545	-0.203672	-0.205868	-0.0783248	-0.241639	-0.160684	0.637728	0.190689	0.0304826	-0.174081	0.122722	-0.0482427	0.125968	-0.606515	0.521579	0.346168
0.0855726		-0.0883377	-0.443643	-0.311193	-0.262913	-0.183227	-0.290255	-0.0944328	0.130975	0.0205013	-0.0862592	0.210233	-0.13777	-0.036503	0.98802	-0.13327	-0.131105	0.0736515	-0.166272	0.0458845	1.02261	0.135718	-0.213864	0.28057	-0.243864	0.0674993	0.0474384	0.172801	0.393814	0.183752	-0.236318	-0.17193	0.0440179	-0.291428	-0.249583	-0.216465	-0.170936	-0.208212	-0.213748	0.659107	0.0739411	-0.0077043	-0.0906145	0.184534	-0.0320414	0.143675	-0.685221	0.422342	0.351373
0.0703447		-0.116256	-0.4446	-0.267856	-0.233989	-0.203024	-0.347378	-0.102249	0.17564	0.0206746	-0.107701	0.210903	-0.121637	-0.0417811	0.936839	-0.140439	-0.109396	0.0577957	-0.195968	0.0594127	0.99593	0.145155	-0.188726	0.292262	-0.24834	0.361027	0.0786633	0.167982	0.402316	0.109587	-0.279221	-0.108476	0.0476364	-0.251006	-0.281717	-0.181915	-0.0333066	-0.158206	-0.150114	0.728982	0.0641486	-0.0697831	-0.0424781	0.218314	-0.106311	0.0937174	-0.719769	0.394681	0.380381
0.0821978		-0.0826814	-0.431595	-0.245993	-0.257215	-0.0366644	-0.360254	-0.0908275	0.235652	-0.0415017	-0.1122	0.20505	-0.137879	-0.0738423	1.03467	-0.119623	-0.118684	0.0436024	-0.170094	0.0839292	1.08367	0.125252	-0.23569	0.307349	-0.286627	0.366649	0.0862839	0.251675	0.453165	0.063162	-0.256816	-0.185124	0.0405737	-0.280044	-0.276355	-0.146124	-0.0697862	-0.191771	-0.173861	0.720602	0.204625	-0.0566833	0.00274172	0.254422	-0.0683769	0.13263	-0.71862	0.505994	0.343532
0.0671032		-0.0509339	-0.441702	-0.292071	-0.249639	-0.0277554	-0.356703	-0.125595	0.240919	-0.0778352	-0.111073	0.200214	-0.162419	-0.0675986	0.908224	-0.0956216	-0.127819	0.0776132	-0.17502	0.0482463	1.05744	0.155971	-0.184196	0.263839	-0.268525	0.36404	0.0791015	0.220496	0.400802	0.119973	-0.296425	-0.153423	0.000310161	-0.306153	-0.309369	-0.211009	-0.0337291	-0.235822	-0.223799	0.669673	0.222598	-0.0505021	-0.101289	0.140352	-0.21316	0.165284	-0.764255	0.477586	0.311355
0.06719		-0.118157	-0.413207	-0.286253	-0.260198	0.0540465	-0.278313	-0.102892	0.240696	0.0301123	-0.138168	0.248341	-0.141224	-0.01743	0.969283	-0.147086	-0.0805633	0.00040148	-0.202506	0.0679259	1.03372	0.162826	-0.227463	0.301363	-0.223227	0.322847	0.0719601	0.258303	0.481329	0.127188	-0.209316	-0.108111	-0.00365956	-0.3292	-0.232648	-0.215253	-0.00681925	-0.219313	-0.227997	0.756872	0.326707	-0.0808307	-0.0449149	0.146677	-0.250387	0.0686487	-0.651836	0.485877	0.433268
0.07009		-0.124144	-0.444399	-0.335706	-0.199281	0.102279	-0.302571	-0.112722	0.282308	0.0891848	-0.11884	0.166564	-0.171117	-0.0320438	1.02658	-0.140845	-0.0256367	-0.0132121	-0.205957	0.0352054	1.0387	0.11946	-0.194572	0.224929	-0.24761	0.380117	0.0731327	0.305391	0.517509	0.155899	-0.326133	-0.178935	-0.028852	-0.302758	-0.22787	-0.195879	-0.0586762	-0.254508	-0.342295	0.713185	0.311209	-0.0813129	-0.0523857	0.154875	-0.0751093	0.162883	-0.648541	0.501023	0.480172
0.0648426		-0.105842	-0.445211	-0.331873	-0.236517	0.194684	-0.275752	-0.0859124	0.300837	0.0407504	-0.136294	0.156846	-0.199122	-0.0941788	0.941901	-0.171068	-0.0359699	-0.0021962	-0.236157	0.0127587	1.13339	0.137507	-0.165768	0.219508	-0.266675	0.394842	0.0628671	0.233888	0.59201	0.159489	-0.269084	-0.158168	-0.000808806	-0.310341	-0.287355	-0.19087	-0.0440478	-0.262835	-0.38816	0.648371	0.354088	-0.057222	-0.0307983	0.132666	-0.20255	0.182065	-0.755305	0.428104	0.437251
0.0716282		-0.13321	-0.450104	-0.32067	-0.237317	0.196476	-0.25526	-0.104217	0.254725	0.0219504	-0.127091	0.139194	-0.163656	-0.0646916	0.93592	-0.103989	-0.0986162	-0.00654447	-0.276713	0.0396498	1.06057	0.124521	-0.0180496	0.216423	-0.266226	0.352198	0.0931631	0.304015	0.533687	0.15492	-0.253062	-0.15512	-0.0358417	-0.32544	-0.282486	-0.20483	-0.0197003	-0.210383	-0.364812	0.498306	0.408753	-0.0609987	-0.112689	0.0692096	-0.155226	0.119922	-0.731785	0.535931	0.467035
0.0750822		-0.174927	-0.45258	-0.29937	-0.209807	0.184409	-0.253665	-0.0523426	0.234388	0.00202343	-0.121786	0.115356	-0.220099	-0.0858392	0.874116	-0.131076	-0.0816472	-0.0234989	-0.247706	-0.0119519	1.01729	0.127649	-0.185517	0.149379	-0.275631	0.354353	0.0431306	0.316062	0.551146	0.094144	-0.208265	-0.187705	0.011914	-0.314967	-0.314094	-0.185246	-0.0437478	-0.185093	-0.318091	0.502228	0.404606	-0.100836	-0.0502763	0.100202	-0.202215	0.189916	-0.767072	0.545369	0.495154
0.0704098		-0.170776	-0.486236	-0.33669	-0.24905	0.163175	-0.239727	-0.0871067	0.169343	0.0406689	-0.177903	0.134821	-0.16243	-0.0824558	0.973591	-0.156955	-0.101609	-0.0288969	-0.255842	-0.0527679	0.97254	0.119368	-0.238425	0.128832	-0.265552	0.41821	0.0433451	0.231407	0.580175	0.0926501	-0.245423	-0.204865	0.030176	-0.290087	-0.281605	-0.225539	0.0441548	-0.152387	-0.344148	0.541834	0.381563	-0.085673	-0.0243132	0.0576681	-0.109005	0.163229	-0.688216	0.473118	0.406172
0.0650056		-0.165602	-0.466171	-0.287453	-0.21409	0.0860984	-0.256022	-0.070748	0.190933	0.00904127	-0.156984	0.17045	-0.163488	-0.112528	0.947369	-0.181832	-0.0994635	0.00159349	-0.318684	0.0330972	0.93166	0.133471	-0.217403	0.193143	-0.297114	0.368428	0.0638187	0.297745	0.645719	0.069458	-0.294621	-0.1701	0.019959	-0.339303	-0.287647	-0.17929	-0.100614	-0.165289	-0.217347	0.53206	0.319286	-0.100591	-0.0193923	0.0705239	-0.156906	0.135564	-0.712013	0.50913	0.430871
0.0488646		-0.189553	-0.466758	-0.340288	-0.254002	0.0980795	-0.230435	0.00530311	0.210982	-0.0217802	-0.196628	0.161563	-0.147909	-0.104284	0.911488	-0.186079	-0.109503	0.0106152	-0.229543	0.00478807	0.948593	0.119776	-0.239024	0.186465	-0.282152	0.361068	0.0856705	0.301686	0.696482	0.0833399	-0.29238	-0.179636	0.0604085	-0.355738	-0.271101	-0.172588	-0.132113	-0.145451	-0.300802	0.601058	0.34056	-0.0753558	0.0216821	0.083676	-0.160045	0.174773	-0.671322	0.564544	0.383624
0.0506292		-0.138314	-0.431687	-0.35174	-0.309619	0.0606857	-0.262974	-0.0211144	0.206537	0.0400847	-0.24329	0.13923	-0.179184	-0.127816	1.01242	-0.184026	-0.116025	-0.0135478	-0.22362	0.0300088	0.946527	0.125866	-0.24267	0.18496	-0.282577	0.393868	0.0521155	0.279182	0.72184	0.120589	-0.231394	-0.21135	0.0137958	-0.305553	-0.264461	-0.239483	-0.106063	-0.206162	-0.31141	0.515558	0.286594	-0.0532746	0.0463245	0.0554049	-0.158107	0.132625	-0.675869	0.504081	0.411265
0.0501669		-0.152905	-0.45882	-0.318589	-0.300167	0.0322843	-0.254465	-0.0343987	0.167917	0.0181457	-0.16907	0.126001	-0.137868	-0.140868	0.990185	-0.173895	-0.101715	0.000316717	-0.249523	-0.00436393	0.906023	0.107686	-0.135601	0.172513	-0.303426	0.384894	0.117551	0.191486	0.737661	0.091337	-0.200654	-0.171011	-0.00402804	-0.319144	-0.262737	-0.222679	-0.0487328	-0.211294	-0.349961	0.450731	0.300698	-0.0836094	0.0592171	0.0919978	-0.112053	0.207865	-0.647749	0.432569	0.46206
0.0595162		-0.176275	-0.424005	-0.294324	-0.307076	0.0130488	-0.236654	0.0274363	0.188835	0.00463085	-0.210671	0.149639	-0.169234	-0.128005	0.928767	-0.148773	-0.109361	0.00847553	-0.261386	-0.0284937	0.937302	0.1477	-0.192274	0.114391	-0.287129	0.354165	0.122768	0.260559	0.675059	0.0452316	-0.175313	-0.177371	-0.00305867	-0.279517	-0.310659	-0.166418	-0.175959	-0.170452	-0.26634	0.482399	0.307841	-0.0666165	0.0203945	0.156535	-0.191985	0.218275	-0.731544	0.51007	0.439373
0.0530384		-0.144617	-0.423642	-0.361277	-0.264031	-0.0572699	-0.247126	0.0705299	0.141606	0.00662154	-0.24427	0.161857	-0.15171	-0.146272	0.94255	-0.123658	-0.14515	-0.0154081	-0.298527	0.0251588	0.837444	0.132215	-0.19178	0.155265	-0.288702	0.333053	0.0821397	0.291797	0.68273	0.0555515	-0.248203	-0.195392	-0.0376398	-0.340633	-0.263249	-0.21135	-0.0853215	-0.226668	-0.315991	0.678396	0.275689	-0.0663507	0.0150805	0.081944	-0.105856	0.304257	-0.661776	0.527177	0.442085
0.037893		-0.166206	-0.444197	-0.303951	-0.287049	-0.0168453	-0.252397	0.0368644	0.129219	-0.0253713	-0.242156	0.130447	-0.169553	-0.142243	0.874664	-0.142591	-0.106564	0.021839	-0.271154	-0.0279355	0.845441	0.176081	-0.221863	0.159325	-0.306097	0.345431	0.0800937	0.201409	0.700415	0.0459574	-0.182781	-0.156717	-0.0376057	-0.302678	-0.278111	-0.198609	-0.105587	-0.257431	-0.247599	0.667384	0.27931	-0.126559	0.0607149	0.167447	-0.195273	0.191368	-0.688951	0.416201	0.334812
0.0358962		-0.139492	-0.462497	-0.284736	-0.246219	-0.0613456	-0.283314	0.0233195	0.137256	-0.0104358	-0.222325	0.0957635	-0.150047	-0.156793	0.869529	-0.0888499	-0.136057	0.00624811	-0.285186	-0.0369235	0.832849	0.141851	-0.215536	0.102755	-0.318052	0.385157	0.149706	0.234256	0.713875	0.0937298	-0.184294	-0.193435	-0.0600915	-0.316434	-0.238071	-0.169372	-0.160084	-0.253026	-0.204508	0.69905	0.214269	-0.137621	0.0764954	0.110219	-0.127338	0.169558	-0.611354	0.427556	0.371378
0.0314433		-0.183503	-0.456544	-0.339479	-0.223024	-0.0979116	-0.309458	0.0901127	0.148238	-0.164769	-0.270126	0.134112	-0.152116	-0.183563	0.751205	-0.0906491	-0.14902	0.0123974	-0.271619	-0.0960809	0.811338	0.154129	-0.251899	0.0457254	-0.315394	0.385407	0.0101261	0.229529	0.688847	-0.0271999	-0.196328	-0.232741	-0.0254743	-0.340024	-0.261237	-0.195888	-0.124819	-0.243138	-0.348849	0.700215	0.157411	-0.128092	0.103939	0.115822	-0.0810854	0.204235	-0.675198	0.403822	0.409187
0.0294488		-0.107153	-0.431696	-0.351742	-0.243209	-0.0778329	-0.296169	0.100773	0.14939	-0.122278	-0.261592	0.129724	-0.150746	-0.171852	0.770756	-0.121058	-0.11324	0.0054759	-0.262034	0.0432033	0.807749	0.151083	-0.243382	0.254431	-0.315051	0.419287	0.0902418	0.199182	0.673133	-0.0357178	-0.215972	-0.168241	-0.0260771	-0.318641	-0.296416	-0.19096	-0.208564	-0.265668	-0.362225	0.622075	0.226359	-0.130975	0.0562083	0.138451	-0.174622	0.186085	-0.716021	0.397943	0.394389
0.0217602		-0.134319	-0.442837	-0.343885	-0.251844	-0.0855793	-0.286903	0.0799752	0.137147	-0.0300799	-0.217024	0.22308	-0.154486	0.0706937	0.784709	-0.122837	-0.11461	0.0570793	-0.225391	-0.00350126	0.801223	0.147197	-0.26712	0.183822	-0.258045	0.43356	0.0765763	0.166453	0.745014	0.0706397	-0.160846	-0.186576	0.024627	-0.356649	-0.293413	-0.222955	-0.047038	-0.271736	-0.316901	0.596961	0.223913	-0.163927	0.13452	0.142111	-0.241238	0.172826	-0.696033	0.34015	0.387119
0.0243383		-0.181623	-0.46487	-0.323177	-0.27987	-0.155485	-0.260686	0.0685644	0.124124	-0.0103131	-0.301031	0.0818848	-0.144818	0.0141042	0.893238	-0.156589	-0.0887267	0.0143342	-0.2662	-0.0402166	0.775229	0.130469	-0.204576	0.155889	-0.319629	0.383181	0.0833189	0.207746	0.793562	0.0761988	-0.184412	-0.268845	0.00345044	-0.259485	-0.220766	-0.219721	-0.0751395	-0.23134	-0.274496	0.579793	0.274774	-0.133861	0.173646	0.191288	-0.118347	0.190418	-0.593857	0.433916	0.401116
0.0277047		-0.18264	-0.445099	-0.319534	-0.259133	-0.149585	-0.25408	0.0971436	0.0847266	0.0360278	-0.225871	0.131169	-0.199532	0.034197	0.902067	-0.182471	-0.0838324	0.00777965	-0.237956	-0.00548587	0.774517	0.163071	-0.20384	0.144614	-0.307186	0.405973	0.0295404	0.172402	0.743535	0.150132	-0.185262	-0.264258	-0.029047	-0.269755	-0.256688	-0.185536	-0.0961356	-0.199793	-0.291919	0.589598	0.280636	-0.123864	0.119534	0.10338	-0.196393	0.214979	-0.639292	0.388482	0.414235
0.0257957		-0.184721	-0.420625	-0.325775	-0.272565	-0.158432	-0.245712	0.105197	0.0768762	0.00384517	-0.170225	0.0598217	-0.183397	-0.035415	0.833514	-0.111297	0.0714653	0.0135557	-0.234917	-0.0738742	0.759777	0.161368	-0.252251	0.118484	-0.35442	0.441424	0.0513714	0.168646	0.729504	0.0574883	-0.223754	-0.221704	0.0480548	-0.336868	-0.305296	-0.150934	-0.0837266	-0.26356	-0.310324	0.506893	0.301762	-0.0973548	0.113205	0.148982	-0.15766	0.180688	-0.701677	0.423862	0.500887
0.0236458		-0.233684	-0.482252	-0.365615	-0.253961	-0.129369	-0.286397	0.0668575	0.0735019	-0.00451764	-0.142701	0.0132779	-0.19465	-0.063554	0.833574	-0.124047	0.0651703	-9.82939e-07	-0.258171	-0.00426685	0.710351	0.170237	-0.247254	0.163536	-0.388276	0.40636	0.122396	0.127178	0.60017	-0.00434359	-0.183503	-0.222959	-0.00324324	-0.307076	-0.242126	-0.190969	-0.120278	-0.305051	-0.387908	0.522674	0.161946	-0.0951029	0.0459536	0.169408	-0.243216	0.222269	-0.623625	0.330768	0.458827
0.0237811		-0.201069	-0.446786	-0.319431	-0.269103	-0.171183	-0.233625	0.108392	0.0323074	-0.0181027	-0.097066	0.0340585	-0.202568	-0.0493315	0.834121	-0.155379	0.0390443	0.036689	-0.2056	0.0649282	0.749931	0.179721	-0.249528	0.335314	-0.377047	0.444208	0.111378	0.144223	0.660638	0.0252758	-0.177232	-0.234754	0.0246502	-0.304141	-0.257008	-0.175892	-0.0658567	-0.241196	-0.36623	0.482902	0.292364	-0.0525635	0.103822	0.151964	-0.183615	0.11884	-0.645393	0.403079	0.496498
0.0338849		-0.113945	-0.44409	-0.33918	-0.250566	-0.176617	-0.28057	0.0823557	-0.00460378	-0.0758711	0.0388374	0.0213584	-0.244083	-0.043432	0.740378	-0.116859	0.0474048	0.000810431	-0.239843	0.145517	0.680441	0.134772	-0.181686	0.555156	-0.37699	0.438187	0.104671	0.16931	0.607936	0.0715655	-0.165493	-0.254073	0.0351419	-0.305487	-0.225223	-0.218869	-0.103923	-0.285442	-0.354539	0.524262	0.205976	-0.119302	0.0372885	0.200342	-0.302044	0.177009	-0.586628	0.390773	0.467305
0.0219959		-0.1659	-0.440133	-0.3338	-0.256309	-0.164778	-0.283629	0.0740452	0.0119197	-0.109479	-0.0150933	0.00599828	-0.273332	-0.0963249	0.69407	-0.0982922	0.0332997	0.0231686	-0.345843	0.0836364	0.71192	0.151017	-0.252638	0.490613	-0.405547	0.476777	0.128589	0.172146	0.591858	0.0293659	-0.246326	-0.308543	-0.0176477	-0.299104	-0.170856	-0.194902	-0.102997	-0.252042	-0.283156	0.489674	0.213375	-0.100109	0.0228125	0.16519	-0.219971	0.150354	-0.523637	0.415572	0.46077
0.0154354		-0.187076	-0.443802	-0.324188	-0.246981	-0.180113	-0.280305	0.106324	-0.0354968	-0.0278592	-0.0418939	0.00442492	-0.221164	-0.0883733	0.727443	-0.118538	0.00347222	0.0222732	-0.285768	0.0345545	0.627104	0.154951	-0.228563	0.487308	-0.39924	0.445426	0.116118	0.128981	0.574627	0.00357854	-0.200185	-0.275005	0.0286672	-0.320778	-0.20252	-0.168379	-0.110697	-0.222219	-0.375419	0.393831	0.186851	-0.123144	0.0109778	0.121597	-0.210005	0.131518	-0.550842	0.359591	0.475338
0.00288893	F	-0.164796	-0.406379	-0.367817	-0.261021	-0.143831	-0.267792	0.0687606	-0.0338369	-0.0506961	0.0557329	0.0215998	-0.191956	-0.0475336	0.711156	-0.127287	0.0164947	0.0244758	-0.277769	0.130249	0.63388	0.143357	-0.314674	0.619521	-0.373149	0.408022	0.134831	0.0749885	0.539028	0.0179971	-0.213702	-0.285599	-0.0508239	-0.359182	-0.190179	-0.231435	-0.0854703	-0.305487	-0.342829	0.403125	0.194626	0.00461664	-0.0648611	0.147943	-0.0943882	0.117535	-0.436709	0.312534	0.492548
0.0117739		-0.187261	-0.417961	-0.41888	-0.264758	-0.110988	-0.291381	0.0805911	-0.0032589	-0.00205658	0.179274	0.0612877	-0.108295	-0.00645217	0.782668	-0.156512	0.0594365	-0.0220747	-0.322653	0.166303	0.608112	0.119073	-0.236162	0.68501	-0.33322	0.400973	0.121706	0.141668	0.612669	0.0656738	-0.180053	-0.188156	-0.0331722	-0.341357	-0.172085	-0.183007	-0.083419	-0.246975	-0.414962	0.461345	0.15298	0.00417984	0.0574332	0.179294	-0.0848418	0.154419	-0.408095	0.334364	0.463166
0.00646792		-0.173024	-0.46069	-0.346151	-0.245637	-0.235047	-0.267225	0.0618352	-0.00631583	-0.0272726	0.259327	0.0542654	-0.094496	-0.0457273	0.694022	-0.144946	0.00406844	0.0135903	-0.27139	0.0540445	0.63743	0.13295	-0.246252	0.961072	-0.355527	0.407148	0.163968	0.0853923	0.585343	-0.034032	-0.210299	-0.181068	-0.0144744	-0.337446	-0.178357	-0.170533	-0.200084	-0.186433	-0.35356	0.324664	0.156007	-0.0734867	0.0213308	0.202463	0.0982324	0.13503	-0.415766	0.304856	0.530875
0.0235788		-0.155967	-0.441547	-0.284681	-0.249289	-0.216115	-0.248912	0.0709524	-0.0303476	-0.0777804	0.293086	0.0498688	-0.157918	-0.00216264	0.709569	-0.16179	-0.0100409	-0.00444348	-0.293724	0.0336072	0.641455	0.13293	-0.20619	1.33687	-0.322981	0.415102	0.143153	0.135121	0.61632	0.0129321	-0.216826	-0.125516	-0.0192453	-0.358905	-0.383149	-0.146075	-0.1014	-0.106353	-0.379414	0.31819	0.182846	-0.0200644	0.0199367	0.232326	0.332138	0.118984	-0.567912	0.380596	0.495687
0.0130673		-0.128315	-0.442501	-0.360561	-0.243219	-0.234819	-0.273015	0.0664851	0.00900824	-0.069955	0.355541	-0.019507	-0.153502	-0.0684459	0.704578	-0.182487	-0.0180544	-0.0141191	-0.34293	0.00134699	0.690506	0.138413	-0.17505	1.32305	-0.379461	0.397005	0.127479	0.122072	0.587227	-0.0619178	-0.170944	-0.10043	-0.0279406	-0.318775	-0.391904	-0.173509	-0.0451642	-0.0985783	-0.39318	0.432911	0.122853	-0.0454189	-0.0133361	0.232496	0.312145	0.118526	-0.581887	0.356337	0.473056
0.00898622		-0.173511	-0.450733	-0.294655	-0.245541	-0.158191	-0.311615	0.0289031	-0.0662028	-0.0822983	0.414174	0.0240057	-0.128464	-0.0552375	0.670552	-0.163345	-0.0118127	0.00650554	-0.374545	-0.00690573	0.631207	0.140167	-0.272803	1.32242	-0.375736	0.434895	0.145189	0.136582	0.604176	-0.0560527	-0.153295	-0.0666466	-0.0439684	-0.359286	-0.362269	-0.246692	-0.112477	-0.121585	-0.322803	0.322773	0.0827754	-0.0705236	0.0377476	0.272808	0.456797	0.0482941	-0.530181	0.36697	0.474336
0.0123474		-0.152993	-0.413711	-0.338516	-0.258302	-0.242666	-0.268349	0.153189	-0.0267691	-0.0401766	0.546856	-0.0360927	-0.150352	-0.0961386	0.71783	-0.164256	-0.0356695	-0.0430838	-0.258521	0.043957	0.628978	0.106602	-0.214756	1.35125	-0.404912	0.368577	0.107999	0.13707	0.561717	0.00218661	-0.150361	0.0752598	-0.0678778	-0.373616	-0.366849	-0.197286	-0.0506956	-0.159336	-0.356976	0.373204	0.136941	0.00929517	-0.0175754	0.251484	0.389014	0.159747	-0.555242	0.32796	0.483365
0.00197037		-0.142784	-0.42147	-0.340076	-0.280906	-0.162127	-0.26524	0.231349	-0.0422954	-0.0604123	0.566878	-0.0273832	-0.0888692	-0.0983439	0.671844	-0.161449	-0.0118775	-0.00173827	-0.205101	0.026087	0.63305	0.128033	-0.260063	1.35043	-0.389087	0.44278	0.106998	0.131786	0.621115	-0.0521335	-0.153275	0.118856	-0.00845631	-0.38763	-0.293992	-0.111748	-0.0953279	-0.166778	-0.362389	0.280039	0.138522	0.0163861	0.0632214	0.195465	0.439644	0.0672248	-0.439026	0.296881	0.440375
0.020168		-0.197267	-0.440533	-0.36305	-0.290097	-0.249688	-0.259241	0.167003	-0.0402074	-0.0730796	0.603651	-0.00550586	-0.0712183	-0.0901052	0.666026	-0.167156	0.00539578	-0.0213013	-0.293893	0.0340391	0.617989	0.131855	-0.334103	1.31326	-0.400783	0.419537	0.12711	0.0978312	0.501095	-0.0858957	-0.14421	0.225376	-0.0789272	-0.339746	-0.353686	-0.162671	-0.135947	-0.152405	-0.382407	0.415159	0.166681	-0.0124629	0.0552288	0.230585	0.57296	-0.0367292	-0.532072	0.306812	0.466595
0.018037		-0.189272	-0.464378	-0.322968	-0.268764	-0.155777	-0.262242	0.153995	-0.0307517	-0.0644396	0.756584	0.0158575	-0.104732	-0.0884161	0.659861	-0.205442	-0.0288798	0.00775424	-0.306238	-0.110736	0.632525	0.128935	-0.193034	1.31305	-0.383427	0.400751	0.14492	0.10333	0.525702	-0.0866169	-0.20786	0.111828	-0.0751657	-0.326712	-0.249982	-0.211896	-0.137991	-0.169799	-0.368809	0.337168	0.114866	-0.078648	0.124514	0.310231	0.411223	0.0383668	-0.425937	0.290685	0.441113
0.0234124		-0.167537	-0.445735	-0.330782	-0.302463	-0.0883948	-0.229323	0.173584	0.0475215	-0.074652	0.812028	-0.0365529	0.0351344	-0.104654	0.655291	-0.170611	-0.0694471	-0.0345513	-0.346926	-0.099732	0.777618	0.153012	-0.149996	1.35374	-0.41008	0.482019	0.11482	0.0647745	0.499796	-0.0679028	-0.18835	0.13317	-0.072172	-0.340633	-0.208951	-0.152498	-0.12578	-0.124802	-0.375929	0.342417	0.201189	-0.0838616	0.0884785	0.214841	0.518516	0.011687	-0.339635	0.252022	0.426589
0.0212404		-0.189523	-0.41604	-0.327289	-0.3237	-0.00236743	-0.311233	0.197706	0.0459104	-0.105491	0.872174	-0.0196041	0.0396599	-0.0869224	0.609666	-0.206852	-0.0529846	-0.0425381	-0.296744	-0.12756	0.781109	0.128838	-0.126242	1.31513	-0.398798	0.481707	0.0836594	0.117501	0.4564	-0.0750058	-0.235961	0.176546	-0.0392684	-0.388166	-0.285191	-0.230497	-0.153159	-0.223152	-0.353787	0.323172	0.0482163	-0.0452191	0.0591679	0.23575	0.490383	0.0451288	-0.419031	0.304576	0.437176
0.0217775		-0.170455	-0.447255	-0.345135	-0.287627	0.132056	-0.276521	0.18588	0.000472037	-0.0574179	0.730715	0.0439985	0.122179	-0.0589128	0.66073	-0.177174	-0.0750758	-0.0290427	-0.291948	-0.0177192	0.70694	0.140211	-0.149864	1.4556	-0.361682	0.550345	0.0830244	0.0897021	0.482134	-0.136543	-0.179585	0.47971	-0.0600059	-0.315029	-0.314845	-0.154916	-0.155459	-0.177159	-0.349163	0.372659	0.0856676	-0.074244	0.0723266	0.18621	0.550084	0.107956	-0.399381	0.269618	0.404527
0.0115241		-0.211858	-0.42692	-0.326029	-0.254657	0.169516	-0.283251	0.176004	0.0391239	-0.0708008	0.780618	0.0255902	0.100703	-0.0756104	0.608268	-0.176306	-0.087042	-0.0123573	-0.313782	-0.0472431	0.749073	0.112541	-0.140331	1.3996	-0.361566	0.499789	0.0482089	0.0844138	0.482165	-0.108482	-0.199253	0.546248	-0.0367053	-0.351552	-0.279541	-0.162568	-0.113198	-0.152747	-0.378659	0.324677	0.101359	-0.110331	0.0748478	0.182391	0.534868	0.0462506	-0.295807	0.261238	0.373389
0.0132951		-0.182081	-0.428201	-0.326677	-0.276678	0.152629	-0.283221	0.189131	0.0239523	-0.112087	0.66901	0.047487	0.144733	-0.0378168	0.587599	-0.174125	-0.0541004	-0.0184145	-0.30189	-0.00862309	0.76035	0.139967	-0.205909	1.37075	-0.335576	0.520698	0.0550093	0.108923	0.486369	-0.112779	-0.214829	0.584782	-0.0312782	-0.31806	-0.305074	-0.176135	-0.0756267	-0.162751	-0.415382	0.389974	0.0930107	-0.137797	0.0807942	0.210314	0.59256	0.0431736	-0.328338	0.313109	0.415558
0.0219411		-0.203529	-0.438633	-0.315649	-0.247607	0.279217	-0.286247	0.153006	-0.0165185	-0.0762147	0.642009	-0.00209263	0.221263	-0.0656288	0.576605	-0.217006	-0.0160651	-0.0302912	-0.276672	0.0160073	0.719259	0.145813	-0.184591	1.38655	-0.366581	0.564217	0.0681771	0.102661	0.435138	-0.133416	-0.231109	0.619552	-0.113223	-0.35396	-0.305301	-0.19847	-0.18935	-0.164144	-0.313801	0.338433	0.0656652	-0.144263	0.0336909	0.171953	0.473933	-0.0060931	-0.421376	0.292874	0.356031
0.0227419		-0.200032	-0.41132	-0.364194	-0.271081	0.378719	-0.283738	0.155386	0.0151051	-0.0477606	0.599972	0.0508376	0.0885554	-0.0290845	0.641836	-0.18012	-0.0638557	-0.039596	-0.367085	0.0403356	0.720347	0.102657	-0.153037	1.34839	-0.325213	0.520246	0.0155312	0.104348	0.503448	-0.148737	-0.227968	0.465718	-0.0893033	-0.385648	-0.320676	-0.0644441	-0.151914	-0.242335	-0.38024	0.269378	0.0548361	-0.10926	0.114459	0.153845	0.67288	0.0410256	-0.454221	0.296723	0.491315
0.0146323		-0.19249	-0.435013	-0.315023	-0.268519	0.597592	-0.246656	0.160125	-0.0235656	-0.0240609	0.554755	0.000736955	0.099526	0.048289	0.620806	-0.202303	-0.0805371	-0.0294538	-0.368212	0.0298213	0.672741	0.125287	-0.166424	1.32427	-0.366431	0.519307	0.0876941	0.121289	0.489569	-0.143166	-0.261923	0.52215	-0.0742184	-0.353778	-0.366371	-0.11712	-0.179431	-0.22249	-0.381194	0.336056	0.149565	-0.133883	0.0966047	0.262401	0.592729	0.0511565	-0.387445	0.318046	0.35986
0.0155738		-0.21875	-0.417582	-0.332208	-0.284041	0.730714	-0.268756	0.27195	-0.0135229	-0.0427428	0.503658	-0.0228549	0.154291	0.0162258	0.620617	-0.141186	-0.108709	-0.0362575	-0.326996	-0.00885092	0.731424	0.0996743	-0.188602	1.3213	-0.378813	0.537184	0.0335543	0.0154913	0.495603	-0.105036	-0.179355	0.614921	-0.0153316	-0.292518	-0.332329	0.0417102	-0.187546	-0.224366	-0.343411	0.281024	0.133308	-0.169969	0.12239	0.18009	0.605041	-0.0411941	-0.376703	0.195848	0.349722
0.022215		-0.190196	-0.440394	-0.327578	-0.296548	0.801681	-0.302087	0.286722	0.0169099	-0.0613189	0.424718	-0.0581925	0.212562	0.00672638	0.59936	-0.154639	-0.119231	-0.00901043	-0.343713	-0.0848617	0.722913	0.120821	-0.265988	1.22265	-0.402468	0.572778	0.0232206	0.05059	0.421734	-0.124266	-0.225112	0.534431	-0.00340756	-0.370099	-0.246611	-0.0488821	-0.214183	-0.303145	-0.382639	0.217961	0.0620967	-0.10174	0.0405656	0.227717	0.523956	0.0191409	-0.269979	0.229159	0.361336
0.0243986		-0.24822	-0.400596	-0.373143	-0.256126	0.781834	-0.28838	0.25288	0.102472	-0.100132	0.355829	0.0303087	0.208339	0.0649789	0.842611	-0.171511	-0.0657894	-0.0221987	-0.32249	-0.125456	0.913236	0.102604	-0.221046	1.11183	-0.329499	0.537381	0.214531	0.0311224	0.498882	-0.173431	-0.234252	0.479397	-0.00980219	-0.344268	-0.257307	-0.0066308	-0.141322	-0.314593	-0.308932	0.205597	0.1095	-0.109526	0.101385	0.197996	0.532164	0.0683827	-0.270622	0.208278	0.387867
0.0196349		-0.227062	-0.444207	-0.355129	-0.284384	0.907565	-0.273691	0.269669	0.146353	-0.11198	0.322385	0.0299101	0.207494	0.0671884	0.778327	-0.201061	-0.117753	-0.0307467	-0.318005	-0.13306	0.895577	0.0848323	-0.1832	1.06558	-0.337914	0.472313	0.178005	0.0881913	0.509017	-0.192029	-0.241393	0.474205	0.00915434	-0.357881	-0.252481	-0.0179292	-0.118162	-0.274874	-0.355891	0.20042	0.127236	-0.122257	0.157903	0.0909679	0.531575	0.0224971	-0.27168	0.282821	0.3423
0.0355631		-0.248575	-0.441635	-0.330887	-0.268195	0.741693	-0.29493	0.294893	0.117782	-0.108629	0.256749	0.0279911	0.198954	0.0686747	0.797135	-0.211922	-0.0711882	-0.0196308	-0.264985	-0.152873	0.902429	0.0719908	-0.225219	1.06084	-0.335604	0.520384	0.15766	0.0542204	0.40294	-0.194109	-0.252831	0.533993	-0.014547	-0.34563	-0.249093	0.0502656	-0.124572	-0.254627	-0.363677	0.224705	0.0424972	-0.141358	-0.0272881	0.187851	0.518702	-0.0266827	-0.272471	0.236535	0.387838
0.0209403		-0.23773	-0.456744	-0.317203	-0.282454	0.788595	-0.332454	0.277489	0.130101	-0.079156	0.222131	0.078389	0.220788	0.314455	0.741375	-0.250339	-0.0726984	-0.0346957	-0.212696	-0.118147	0.871275	0.139877	-0.18435	1.07477	-0.298417	0.500215	0.164206	0.0151129	0.439628	-0.208477	-0.233593	0.503739	0.0302388	-0.388459	-0.18948	-0.0130662	-0.242644	-0.250362	-0.366428	0.442049	0.129294	-0.157369	0.0476624	0.180086	0.575493	0.0107814	-0.207112	0.156793	0.371103
0.0292688		-0.211313	-0.431286	-0.361203	-0.299979	0.737221	-0.287245	0.330102	0.127715	-0.12717	0.200335	0.0965001	0.216426	0.265331	0.731767	-0.234367	-0.102531	-0.0151213	-0.205561	-0.212922	0.895826	0.087556	-0.218201	0.896906	-0.318043	0.443657	0.139136	0.0102375	0.437331	-0.137383	-0.24332	0.501687	0.0654066	-0.385198	-0.252598	0.0779066	-0.243963	-0.314377	-0.41743	0.46899	0.241816	-0.1221	0.106686	0.176674	0.461934	-0.0485454	-0.177463	0.13866	0.342378
0.0221149		-0.194616	-0.445068	-0.329381	-0.29331	0.61686	-0.255087	0.281754	0.148167	-0.0699994	0.164043	0.0720728	0.250771	0.280937	0.751353	-0.229442	-0.123425	-0.0563228	-0.235988	-0.188872	0.941021	0.0756568	-0.222526	0.915083	-0.319657	0.477479	0.0951997	0.0466645	0.455503	-0.169427	-0.244482	0.508404	-0.0415315	-0.35145	-0.225637	0.0602943	-0.26195	-0.216575	-0.266244	0.545522	0.244637	-0.127784	0.119628	0.120471	0.491691	0.0269151	-0.17209	0.217765	0.385059
0.0335632		-0.249801	-0.436366	-0.36384	-0.317795	0.587849	-0.277203	0.234021	0.215591	-0.045031	0.145596	0.0296217	0.2164	0.328046	0.756489	-0.251799	-0.139175	-0.0546575	-0.223349	-0.157451	1.01514	0.0729928	-0.215503	0.979863	-0.28784	0.49821	0.0851642	0.0377197	0.427562	-0.165748	-0.224473	0.526905	-0.059967	-0.32092	-0.197979	0.0327351	-0.189948	-0.207944	-0.385572	0.522968	0.185026	-0.130298	0.0748551	0.0870869	0.444505	0.0336256	-0.145187	0.146183	0.338834
0.0277564		-0.25253	-0.385903	-0.347731	-0.258718	0.781162	-0.293147	0.265569	0.21236	-0.0381237	0.0635894	-0.0780011	0.215164	0.232288	0.804158	-0.218697	-0.14432	-0.0780448	-0.20966	-0.131507	0.974914	0.12598	-0.212164	0.98919	-0.240024	0.484437	0.0572566	0.014203	0.374428	-0.173423	-0.258529	0.509876	-0.00209819	-0.359984	-0.163655	0.00243303	-0.204701	-0.0661835	-0.371109	0.543831	0.160146	-0.169982	-0.00500737	0.161834	0.448187	0.0146688	-0.0906798	0.100799	0.307755
0.0332998		-0.209173	-0.421013	-0.33686	-0.310261	0.731057	-0.291125	0.244999	0.184369	-0.0244446	-0.00928148	-0.0547657	0.18984	0.24275	0.780523	-0.254743	-0.0957889	-0.084721	-0.228677	-0.187805	0.954625	0.088439	-0.198243	0.897376	-0.236404	0.471485	0.029979	0.0411557	0.396667	-0.164233	-0.266079	0.487933	-0.0407487	-0.31084	-0.24856	0.00878856	-0.187733	-0.0990409	-0.391994	0.380088	0.1482	-0.173704	0.0331286	0.223942	0.442941	0.0316664	-0.119209	0.161612	0.368543
0.0232524		-0.229072	-0.441848	-0.35537	-0.319935	0.783038	-0.248725	0.22218	0.160884	-0.0510599	0.126762	-0.0503388	0.184801	0.212021	0.753702	-0.217878	-0.0928374	-0.0843067	-0.165716	-0.218901	0.945612	0.0673786	-0.212102	0.854338	-0.235426	0.494727	0.0407631	0.0472893	0.42381	-0.124331	-0.286248	0.485838	-0.060899	-0.366686	-0.291488	0.00604767	-0.231277	-0.0901281	-0.36616	0.300074	0.197459	-0.136564	0.045693	0.168476	0.403301	0.0046001	-0.222087	0.193825	0.390311
0.0200037		-0.279293	-0.425954	-0.339917	-0.363383	0.884026	-0.264752	0.186821	0.187967	-0.0548985	-0.0307863	-0.00117948	0.159148	0.23883	0.745349	-0.23546	-0.200174	-0.0818029	-0.190573	-0.183981	0.934646	0.0593971	-0.176875	0.86308	-0.21102	0.491851	0.0783419	0.0672436	0.396919	-0.107669	-0.276325	0.420023	-0.132838	-0.33359	-0.351659	0.00217509	-0.203316	-0.050795	-0.339013	0.432962	0.189506	-0.12629	0.0511796	0.0591728	0.341688	0.0117254	-0.236742	0.198673	0.394487
0.0227259		-0.262698	-0.419416	-0.381095	-0.3675	0.816651	-0.259222	0.225367	0.143687	-0.0225495	-0.00847087	-0.0493453	0.14398	0.259429	0.770041	-0.243888	-0.112954	-0.0705932	-0.136667	-0.161199	0.860552	0.0787752	-0.200994	0.849288	-0.209375	0.445775	0.0294261	0.0607963	0.392688	-0.172172	-0.251754	0.399671	-0.082883	-0.387253	-0.353582	0.0797792	-0.22084	-0.051358	-0.399614	0.472153	0.181452	-0.15964	0.0339869	0.0962156	0.310376	-0.024184	-0.238467	0.184076	0.416185
0.00905123		-0.216361	-0.406626	-0.367138	-0.323283	0.742568	-0.260008	0.220573	0.163286	-0.0491063	-0.00221927	-0.121203	0.199852	0.165297	0.732768	-0.230103	-0.141161	-0.0756149	-0.207888	-0.215896	0.899148	0.064094	-0.117139	0.825578	-0.157742	0.446165	0.0749545	0.06893	0.42073	-0.118193	-0.264395	0.419417	-0.0779401	-0.356405	-0.250987	0.0413789	-0.190164	-0.0146571	-0.43818	0.415673	0.357336	-0.161822	0.0824107	0.0976924	0.385836	0.020357	-0.0990775	0.176578	0.342984
0.0176557		-0.262435	-0.404185	-0.342293	-0.351493	0.728775	-0.296391	0.205842	0.0977811	-0.0754432	-0.025107	-0.107058	0.171354	0.1624	0.717526	-0.271975	-0.129082	-0.0870031	-0.19587	-0.149808	0.832047	0.0830318	-0.229397	0.856113	-0.0757305	0.466169	0.0432529	-0.042023	0.413417	-0.115232	-0.291762	0.544165	-0.104774	-0.397452	-0.243949	0.0338385	-0.2394	-0.0115765	-0.381501	0.495574	0.245071	-0.142541	0.0703197	0.12594	0.424246	0.0269469	-0.081694	0.0517197	0.384077
0.0178826		-0.249526	-0.414426	-0.363283	-0.353206	0.730456	-0.249135	0.222593	0.0852208	-0.0902627	0.0639748	-0.0939239	0.184622	0.171147	0.700263	-0.294982	-0.150342	-0.102405	-0.185922	-0.151467	0.820169	0.07069	-0.0863118	0.868285	-0.0608911	0.519202	0.140793	-0.00867265	0.412239	-0.266412	-0.309265	0.484442	-0.138645	-0.371429	-0.290238	0.0974235	-0.12709	-0.0178879	-0.468772	0.374243	0.344485	-0.127106	0.0594433	0.130097	0.450234	0.010739	-0.16766	0.111406	0.31731
0.0319092		-0.257052	-0.436003	-0.390738	-0.330873	0.675922	-0.255639	0.177925	0.0699475	-0.0201249	0.110779	-0.0931983	0.0933706	0.164136	0.750108	-0.302988	-0.162062	-0.107372	-0.228345	-0.137661	0.813168	0.0844996	0.13016	0.849182	-0.0490918	0.456452	0.0779006	0.0251568	0.414257	-0.180751	-0.265846	0.540425	-0.0622149	-0.400651	-0.28527	-0.0863927	-0.251747	-0.0174111	-0.481702	0.423161	0.331844	-0.153996	0.0428833	0.0326281	0.398283	-0.0556919	-0.156033	0.121947	0.354041
0.0113176		-0.265524	-0.470251	-0.363265	-0.318591	0.668671	-0.244155	0.210179	0.0734877	-0.0524859	0.167197	-0.17935	0.0708712	0.124669	0.740752	-0.297465	-0.121329	-0.0917583	-0.248206	-0.0879459	0.800097	0.0653279	0.223296	0.858063	-0.104724	0.473917	0.171549	0.0822521	0.32371	-0.12726	-0.302665	0.433655	-0.0448541	-0.408472	-0.250336	-0.0666451	-0.306044	-0.0489502	-0.436404	0.345845	0.300266	-0.114093	-0.0204931	0.0828974	0.360481	-0.0550176	-0.111322	0.175565	0.291693
0.0171126		-0.240407	-0.388928	-0.327295	-0.343441	0.505994	-0.219301	0.177985	0.0627029	-0.0748367	0.131135	-0.0925895	0.105282	0.154667	0.715142	-0.311963	-0.113214	-0.0915181	-0.249413	-0.231697	0.76732	0.0353063	0.22234	1.0963	-0.0566769	0.49257	0.10976	-0.000658527	0.3946	-0.225897	-0.289574	0.573421	-0.0987732	-0.328368	-0.271123	-0.0526665	-0.237828	0.000947178	-0.420239	0.471201	0.292863	-0.135219	0.0500456	0.0948785	0.429457	-0.0224151	-0.109402	0.0990312	0.291642
0.0218361		-0.229046	-0.440873	-0.359678	-0.314906	0.58312	-0.224581	0.211557	0.0793392	-0.051701	0.122951	-0.0195938	0.140443	0.202843	0.731907	-0.345981	-0.112613	-0.128214	-0.245247	-0.250701	0.943709	0.0255195	0.283716	1.08675	-0.0144662	0.459954	0.113089	0.0826329	0.394223	-0.179304	-0.285744	0.596057	-0.0577608	-0.394397	-0.252132	-0.0205335	-0.16191	-0.0365939	-0.466272	0.478483	0.273684	-0.147204	0.0600774	0.100399	0.423914	0.0172243	-0.089103	0.18646	0.271274
0.019134		-0.218256	-0.427315	-0.382051	-0.334586	0.518109	-0.243483	0.205071	0.0359931	-0.0823471	0.0921614	-0.0323093	0.131284	0.194886	0.687469	-0.308268	-0.175572	-0.0899523	-0.238687	-0.218465	0.942148	0.0305536	0.400241	1.0445	-0.0232618	0.389944	0.126003	0.0555152	0.376191	-0.159206	-0.299953	0.502145	-0.0335241	-0.373809	-0.236486	-0.0238077	-0.171002	0.0331975	-0.46256	0.48274	0.254475	-0.182991	0.0455798	0.0860229	0.528976	-0.0801446	-0.0900114	0.147943	0.383183
0.019606		-0.227908	-0.461464	-0.377985	-0.320828	0.524393	-0.227357	0.221302	0.0699057	-0.0724578	0.0764059	-0.0773668	0.138541	0.186514	0.68806	-0.356262	-0.161387	-0.120374	-0.208697	-0.25805	0.92822	0.0473484	0.284712	0.997127	-0.0290767	0.390544	0.122483	-0.0206768	0.414268	-0.250498	-0.261741	0.53484	-0.0374147	-0.319602	-0.257436	-0.0295242	-0.207475	-0.00129984	-0.442494	0.49227	0.270597	-0.160335	0.0720011	0.0448426	0.473727	-0.122151	-0.157585	0.0492445	0.338642
0.0250513		-0.268024	-0.435611	-0.359382	-0.332795	0.455947	-0.23369	0.207202	0.01129	-0.0915277	0.0273264	-0.0673156	0.0893395	0.186694	0.744863	-0.340832	-0.145458	-0.114738	-0.230883	-0.232651	0.873881	0.0641953	0.285285	0.976007	-0.0346881	0.434934	0.109371	-0.0548708	0.378247	-0.18168	-0.287487	0.461354	-0.0422057	-0.357543	-0.354785	-0.0195315	-0.250822	0.0245693	-0.421432	0.4685	0.258093	-0.173034	0.0357554	0.0822599	0.469822	-0.081238	-0.178774	0.0278789	0.354779
0.023187		-0.287559	-0.430459	-0.399564	-0.296157	0.376641	-0.261916	0.25696	0.0458117	-0.087815	0.0120186	-0.0625847	0.12915	0.186468	0.716682	-0.275504	-0.100322	-0.146644	-0.235746	-0.266646	0.935348	0.0489933	0.274102	0.961038	-0.0351533	0.455294	0.118009	-0.0141597	0.348933	-0.205777	-0.242917	0.499599	-0.0486917	-0.341918	-0.374832	-0.00583637	-0.211284	0.00804421	-0.44076	0.467747	0.242388	-0.112587	0.0155288	0.0515862	0.473988	-0.0323187	-0.226756	0.0693767	0.290221
0.0237395		-0.24536	-0.476099	-0.361263	-0.311688	0.338692	-0.244057	0.208214	0.0474152	-0.08726	-0.0279638	-0.126863	0.0871363	0.14309	0.70104	-0.269835	-0.104157	-0.109049	-0.189382	-0.344196	0.895137	0.0309696	0.286486	0.890301	-0.0642966	0.331896	0.119497	0.00998063	0.332017	-0.190444	-0.203601	0.476746	-0.0406992	-0.294893	-0.324796	-0.0441651	-0.224421	0.0221916	-0.449956	0.45891	0.231794	-0.156861	0.0127228	0.0760119	0.336887	-0.0552214	-0.15974	0.0795779	0.402525
0.0173781		-0.280344	-0.465774	-0.356217	-0.290959	0.26755	-0.234119	0.234149	0.0347618	-0.145835	-0.127682	-0.0593889	0.0972212	0.194467	0.65961	-0.299345	-0.113584	-0.13545	-0.25716	-0.248737	0.879723	0.0503819	0.236244	0.870189	-0.0189966	0.323912	0.0953973	0.00278651	0.354006	-0.191397	-0.218573	0.395539	-0.0798446	-0.266543	-0.340474	-0.0546098	-0.255281	0.0525712	-0.495443	0.428645	0.270518	-0.14363	0.00433811	0.0699116	0.392926	-0.00434017	-0.187545	0.0572927	0.347742
0.0187997		-0.272157	-0.434593	-0.3761	-0.292814	0.27089	-0.276627	0.212496	0.00246657	-0.108688	-0.133918	-0.0469871	0.118738	0.203822	0.690286	-0.261947	-0.039677	-0.0880705	-0.283148	-0.298806	0.836009	0.0386277	0.258289	0.83899	-0.00947193	0.276462	0.0887181	0.0211039	0.319241	-0.14805	-0.11774	0.357678	-0.0393147	-0.0544697	-0.241433	-0.0990348	-0.202029	0.00713228	-0.474909	0.324065	0.196478	-0.106169	-0.0310412	0.114463	0.355075	0.0130939	-0.0236425	0.07683	0.385955
0.0330549		-0.273311	-0.446627	-0.37515	-0.329507	0.180978	-0.269335	0.221223	-0.0175402	-0.0500343	-0.154022	-0.0515461	0.119096	0.18678	0.713308	-0.270533	-0.116039	-0.119571	-0.318728	-0.264501	0.815613	0.0363785	0.232961	0.851768	-0.019299	0.355756	0.0536495	0.0573757	0.303497	-0.174477	-0.189246	0.345974	-0.0816145	-0.0236593	-0.267974	-0.0855785	-0.280475	-0.000614326	-0.416289	0.383524	0.268422	-0.114295	-0.0455606	0.0806915	0.300949	-0.061928	-0.0697421	0.086335	0.381576
0.0301165		-0.257942	-0.455276	-0.4071	-0.27402	0.213611	-0.29667	0.177074	-0.042554	-0.0277025	-0.0933249	-0.061044	0.0954753	0.208585	0.73899	-0.132327	-0.0668333	-0.115821	-0.355779	-0.239259	0.778947	0.0275264	0.15083	0.83196	-0.0111263	0.373562	0.0610353	0.0127813	0.343142	-0.191092	-0.189868	0.341384	-0.109718	-0.0809608	-0.244378	-0.132808	-0.162086	-0.00722513	-0.399142	0.335691	0.230736	-0.0932222	-0.0148083	0.115515	0.306299	-0.00359681	-0.0614314	0.0550363	0.358892
0.0267622		-0.243236	-0.421431	-0.376008	-0.270824	0.246561	-0.30788	0.141263	-0.0391064	-0.0889392	-0.185402	-0.0181535	0.0566259	0.205054	0.679946	-0.16872	-0.0927901	-0.151353	-0.415555	-0.263529	0.794497	0.0182954	0.161013	0.792712	0.00617966	0.381456	0.116316	0.0248647	0.358784	-0.243726	-0.220598	0.286855	-0.0834847	-0.0196481	-0.270639	-0.26081	-0.233133	0.0411628	-0.382258	0.358221	0.277998	-0.138753	0.0407617	0.0467307	0.221461	-0.0873888	-0.0518039	0.047717	0.282856
0.0401472		-0.302608	-0.454096	-0.414338	-0.295271	0.264989	-0.321269	0.203089	-0.0630188	-0.0484976	-0.203875	-0.0245686	0.0617383	0.175397	0.742967	-0.13337	-0.139564	-0.12721	-0.192622	-0.267233	0.75655	0.0146471	0.16467	0.842591	-0.0102174	0.329216	0.0529664	0.0437715	0.345779	-0.246287	-0.23419	0.372658	-0.0444371	-0.0359605	-0.236234	-0.17092	-0.166239	-0.0297372	-0.500088	0.353329	0.252871	-0.14988	0.00189962	0.12712	0.254979	0.00207696	-0.0213607	0.0862066	0.352216
0.028288		-0.275194	-0.48019	-0.353115	-0.284657	0.374015	-0.322573	0.215385	-0.0618587	-0.0515352	-0.156947	0.00374231	0.068113	0.197311	0.730182	-0.138681	-0.0607748	-0.153945	-0.187715	-0.249312	0.763438	0.0312083	0.272215	0.821574	0.0128768	0.311787	0.0945343	-0.0811317	0.33227	-0.175848	-0.206274	0.373405	-0.0960786	-0.0164943	-0.312412	-0.205526	-0.175501	-0.013437	-0.409603	0.38981	0.231633	-0.116186	0.00891527	0.0445825	0.187566	-0.0589723	-0.159144	-0.0378733	0.302002
0.0244289		-0.267785	-0.424878	-0.360198	-0.258626	0.420709	-0.303541	0.185594	-0.0670433	-0.114205	-0.216764	-0.0966322	0.0819507	0.106836	0.634802	-0.0904304	-0.108978	-0.168473	-0.157085	-0.221927	0.74649	0.0187356	0.517552	0.801683	-0.0707902	0.379427	0.0565592	0.0616491	0.304591	-0.267349	-0.288456	0.353063	-0.153457	-0.00867842	-0.219812	-0.159362	-0.187059	-0.0301342	-0.406641	0.379298	0.246634	-0.109213	-0.0193728	0.097689	0.211527	0.0104329	-0.0263458	0.103354	0.35221
0.0269225		-0.286	-0.444863	-0.393271	-0.256445	0.523595	-0.360309	0.196219	-0.0550577	-0.0846935	-0.154295	-0.104008	0.00115343	0.129627	0.692024	-0.086662	-0.0922988	-0.130943	-0.2197	-0.236312	0.760801	0.016152	0.428342	0.749322	-0.0470766	0.370377	0.214598	-0.00816216	0.260225	-0.292686	-0.354502	0.273956	-0.140205	0.00764577	-0.229256	-0.175557	-0.232386	-0.0387838	-0.459214	0.398337	0.110227	-0.112296	-0.0841085	0.0701142	0.222915	-0.0288753	-0.0514024	0.0260506	0.279416
0.0185628		-0.256409	-0.482573	-0.376567	-0.240412	0.610043	-0.35561	0.193146	-0.0203245	-0.0900832	-0.206741	-0.116817	0.0451073	0.084462	0.620319	-0.0870916	-0.0969758	-0.166799	-0.126657	-0.211492	0.776193	-0.0134357	0.447314	0.768672	-0.0823005	0.344516	0.245092	-0.0627959	0.264055	-0.280255	-0.298202	0.308976	-0.118349	-0.0179347	-0.253176	-0.106234	-0.203706	-0.0747317	-0.430809	0.363117	0.111393	-0.149853	-0.0414509	0.15752	0.171957	-0.0776618	-0.110299	-0.0355808	0.223628
0.0277792		-0.24819	-0.453001	-0.372224	-0.25575	0.536584	-0.335134	0.208842	-0.023025	-0.140232	-0.218806	-0.180057	0.0594913	0.281329	0.642937	-0.0125482	-0.0950227	-0.150936	-0.129222	-0.202985	0.747506	0.00745285	0.542777	0.777275	-0.12762	0.334286	0.32774	-0.0305927	0.263266	-0.277185	-0.326224	0.312146	-0.10144	-0.00664597	-0.270999	-0.160012	-0.12459	-0.0967878	-0.453397	0.449606	0.104253	-0.157411	-0.0453437	0.118933	0.121857	-0.119523	-0.124108	0.000220641	0.26152
0.0161503		-0.213523	-0.452692	-0.330789	-0.240955	0.612545	-0.313345	0.205914	-0.0494653	-0.1393	-0.301299	-0.0293709	0.0661843	0.298594	0.567725	-0.00742103	-0.106223	-0.183472	-0.15338	-0.180309	0.728841	0.0456176	0.48119	0.774832	-0.120327	0.370653	0.329128	-0.0147544	0.262388	-0.270638	-0.295088	0.314005	-0.133839	-0.0274221	-0.277272	-0.122811	-0.16862	-0.105078	-0.393031	0.33781	0.122483	-0.159159	-0.0350664	0.131605	0.141555	-0.141731	-0.103585	-0.00809302	0.253401
0.013655		-0.236749	-0.44198	-0.378468	-0.273714	0.577109	-0.316737	0.190691	-0.0627818	-0.121655	-0.316045	-0.000412302	0.0279418	0.312526	0.553416	0.0206579	-0.15127	-0.192697	-0.182489	-0.205854	0.691012	0.0232149	0.467699	0.721261	-0.10818	0.340741	0.236626	-0.0645369	0.257178	-0.255297	-0.273639	0.261383	-0.13209	0.0172239	-0.379965	-0.128484	-0.16048	-0.143163	-0.375653	0.332321	0.0973066	-0.14212	-0.0360103	0.0608164	0.16244	-0.108877	-0.279694	-0.0402036	0.270378
0.00683209		-0.2507	-0.447895	-0.348832	-0.277771	0.594136	-0.296656	0.186296	-0.103404	-0.113435	-0.323845	0.0379553	0.061099	0.34795	0.566474	-0.0260681	-0.147708	-0.189743	-0.229034	-0.174985	0.673308	-0.01793	0.378668	0.748746	-0.0841464	0.357417	0.236701	-0.0267495	0.196164	-0.224081	-0.294271	0.28565	-0.14011	-0.00216978	-0.205064	-0.156834	-0.222703	-0.129975	-0.332688	0.293794	0.148302	-0.159916	-0.107629	0.070694	0.199225	-0.0317138	-0.00800863	-0.032921	0.205433
0.00354662		-0.232091	-0.444663	-0.402079	-0.305964	0.516505	-0.330827	0.17895	-0.119164	-0.116742	-0.298006	0.00533289	0.0475927	0.315828	0.618856	-0.0729292	-0.115335	-0.185846	-0.223988	-0.293973	0.64586	0.0296281	0.296745	0.662187	-0.110609	0.330569	0.227233	-0.076024	0.191812	-0.173472	-0.325603	0.222446	-0.188271	0.00944024	-0.344046	-0.161788	-0.226585	-0.142679	-0.445492	0.236487	0.088382	-0.180148	-0.139769	0.0286364	0.132812	-0.167107	-0.176366	-0.0483153	0.231366
-0.00240767		-0.248165	-0.435141	-0.363697	-0.317034	0.50271	-0.309907	0.220448	-0.0744025	-0.115036	-0.297054	-0.0125261	0.0350904	0.310254	0.578095	-0.0541198	-0.141937	-0.215502	-0.211467	-0.228631	0.681781	0.00132283	0.279317	0.695658	-0.106058	0.327598	0.279582	-0.0495182	0.218606	-0.265088	-0.292412	0.212142	-0.134169	0.050674	-0.35208	-0.086189	-0.120789	-0.140956	-0.410407	0.334613	0.102788	-0.188361	-0.117185	0.0234394	0.132083	-0.0250929	-0.186574	-0.0504609	0.312199
0.00481191		-0.283926	-0.457034	-0.405	-0.231985	0.443745	-0.347993	0.194153	-0.135386	-0.110771	-0.297872	-0.0323048	-0.000618073	0.287333	0.575806	-0.0163193	0.082032	-0.152017	-0.164054	-0.200851	0.645071	-0.015956	0.280022	0.66365	-0.122994	0.370949	0.224894	-0.00886629	0.172658	-0.298827	-0.244621	0.20917	-0.170557	0.0349146	-0.278821	-0.0597193	-0.253767	-0.135265	-0.430995	0.336225	0.107354	-0.197649	-0.138912	0.0702735	0.0852599	-0.0727036	-0.0904066	-0.0119961	0.142737
0.00379606		-0.24386	-0.427044	-0.354755	-0.253738	0.452621	-0.326759	0.18946	-0.110018	-0.143689	-0.314739	-0.0378769	0.00141709	0.257519	0.5083	-0.0373841	0.120118	-0.158242	-0.139519	-0.204621	0.639502	0.0285582	0.231296	0.6647	-0.144134	0.340627	0.244377	-0.0907393	0.164425	-0.249895	-0.187628	0.189468	-0.147386	0.00796068	-0.276593	-0.103404	-0.153203	-0.109033	-0.402194	0.330605	0.138044	-0.210214	-0.159001	0.12719	0.104733	-0.100113	-0.0877381	-0.062662	0.21404
0.0113946		-0.221161	-0.438542	-0.415935	-0.19528	0.409754	-0.335896	0.185664	-0.0982103	-0.110723	-0.297287	-0.0188205	-0.0203668	0.278311	0.601394	-0.0423727	0.107458	-0.188819	-0.145038	-0.21501	0.656366	0.0198857	0.236878	0.614326	-0.128366	0.337666	0.206705	-0.117779	0.194385	-0.269836	-0.210076	0.157589	-0.173765	-0.0197963	-0.279158	-0.0502587	-0.256142	-0.0859464	-0.398166	0.305551	0.151151	-0.188631	-0.143556	0.0835315	0.117515	-0.127327	-0.0944288	-0.0857114	0.271613
0.0022692		-0.266114	-0.453152	-0.394082	-0.189805	0.352483	-0.309294	0.169453	-0.0857047	-0.160815	-0.300859	0.0418239	0.00590647	0.288964	0.588506	-0.0284656	0.108539	-0.216917	-0.131666	-0.261214	0.658016	-0.0167096	0.337364	0.597405	-0.0993362	0.312853	0.174891	-0.0925569	0.172911	-0.276893	-0.244808	0.136923	-0.161464	0.0410526	-0.282225	-0.13509	-0.206516	-0.13386	-0.314043	0.370998	0.181873	-0.22574	-0.135129	0.0913273	0.12774	-0.0620299	-0.106164	-0.0801954	0.225258
0.00108899		-0.233805	-0.524212	-0.41656	-0.218122	0.373078	-0.356502	0.181155	-0.0766486	-0.171973	-0.286567	0.0321267	-0.0606923	0.232803	0.541819	-0.0434102	0.119094	-0.154793	-0.168396	-0.241882	0.671569	0.0213536	0.475877	0.541972	-0.141212	0.386563	0.21736	-0.0905522	0.188059	-0.248733	-0.239663	0.0619424	-0.197158	0.401825	-0.279451	-0.0936796	-0.182628	-0.104114	-0.439953	0.316304	0.0808456	-0.274424	-0.102861	0.11688	0.0770887	-0.11884	-0.0906844	-0.0870329	0.202758
0.000795567		-0.274713	-0.52453	-0.390301	-0.185608	0.299364	-0.331146	0.169856	-0.0665878	-0.10512	-0.337386	0.0722281	-0.0100946	0.290854	0.60639	-0.0190524	0.105365	-0.164111	-0.121083	-0.251419	0.639027	-0.00927892	0.514925	0.558218	-0.101355	0.35327	0.238989	-0.146168	0.124833	-0.298321	-0.233567	0.0556423	-0.196677	0.396611	-0.35201	-0.101768	-0.190344	-0.161557	-0.445504	0.24403	0.137654	-0.245774	-0.197195	0.159633	0.0712555	-0.117794	-0.236311	-0.017456	0.241321
-0.00040152		-0.262471	-0.500632	-0.373204	-0.231032	0.364169	-0.328331	0.193743	-0.109233	-0.152471	-0.298697	0.313282	-0.0515391	0.222369	0.581747	-0.0281403	0.135109	-0.171362	-0.137509	-0.239529	0.600314	-0.041076	0.523766	0.526927	-0.158763	0.390968	0.194009	-0.0353392	0.0910684	-0.255596	-0.193937	0.0784984	-0.251061	0.408547	-0.283441	-0.0392807	-0.119975	-0.109165	-0.421904	0.307504	0.142682	-0.254795	-0.221267	0.19067	0.00977318	-0.181938	-0.108356	0.0555942	0.252339
-0.0107444		-0.236946	-0.510818	-0.410758	-0.159421	0.276603	-0.323681	0.19012	-0.104161	-0.130803	-0.320396	0.278885	-0.0457457	0.175046	0.587508	0.0224235	0.142635	-0.188266	-0.146846	-0.259105	0.607624	-0.00766686	0.427992	0.536052	-0.182438	0.301547	0.214218	-0.0954945	0.174702	-0.348282	-0.161437	0.0438321	-0.180567	0.459048	-0.352263	-0.181301	-0.163885	-0.136641	-0.462616	0.285218	0.0441732	-0.264731	-0.140533	0.131022	0.024312	-0.0648149	-0.238096	-0.00113872	0.354803
-0.00264774		-0.243441	-0.500987	-0.36674	-0.156348	0.227456	-0.358313	0.200537	-0.0781645	-0.236695	-0.343999	0.305743	-0.0430575	0.167117	0.515772	-0.043085	0.127035	-0.185192	-0.136013	-0.245449	0.627186	0.0105523	0.400854	0.489785	-0.183284	0.289548	0.170897	-0.0734677	0.14951	-0.274754	-0.18295	0.0690235	-0.166736	0.426834	-0.29293	-0.0853057	-0.204699	-0.163963	-0.443609	0.328167	0.101602	-0.249143	-0.146113	0.101383	0.029373	-0.100944	-0.135304	0.0196209	0.295835
0.00242732		-0.259028	-0.5068	-0.417673	-0.155318	0.199575	-0.324337	0.230634	-0.12525	-0.187757	-0.308714	0.261519	-0.0648521	0.147163	0.543328	-0.00563486	0.110422	-0.170561	-0.129173	-0.250178	0.573757	-0.0143358	0.360784	0.461312	-0.20071	0.333999	0.200804	-0.0396641	0.13329	-0.31186	-0.180197	0.055282	-0.142581	0.458536	-0.374882	-0.0944397	-0.11102	-0.117711	-0.506039	0.359271	0.137154	-0.242528	-0.16699	0.160734	0.0294631	-0.101106	-0.24461	0.037009	0.367573
0.0101718		-0.25425	-0.507888	-0.375842	-0.131909	0.207493	-0.328693	0.185437	-0.105699	-0.19303	-0.318903	0.279643	-0.0761785	0.187498	0.532623	-0.0243811	0.139676	-0.228602	-0.113822	-0.294419	0.609312	-0.0439893	0.334542	0.426311	-0.182465	0.381112	0.225034	-0.0281841	0.138258	-0.340582	-0.199992	0.0145928	-0.205076	0.428268	-0.331315	-0.078647	-0.207853	-0.173815	-0.425212	0.319318	0.152492	-0.247526	-0.1626	0.0913	-0.026013	-0.0947596	-0.197323	0.0689965	0.310132
-0.000312378		-0.268445	-0.500532	-0.40209	-0.177253	0.193982	-0.309077	0.185903	-0.106149	-0.162778	-0.268466	0.31101	-0.0609457	0.164025	0.594264	-0.0479802	0.117394	-0.16034	-0.108823	-0.21906	0.610715	-0.0294302	0.190075	0.495292	-0.169836	0.353379	0.226564	-0.0661324	0.132246	-0.353936	-0.193511	-0.00883944	-0.191787	0.512823	-0.320803	-0.0689582	-0.206898	-0.155798	-0.483915	0.351643	0.209331	-0.1853	-0.167622	0.124718	0.0738095	-0.102927	-0.202136	0.0644063	0.379373
0.00987887		-0.233335	-0.482063	-0.402846	-0.133911	0.145479	-0.340029	0.168507	-0.120343	-0.117397	-0.309196	0.320683	-0.0666831	0.189758	0.615493	-0.0410069	0.158424	-0.206484	-0.185857	-0.243401	0.607298	-0.00652515	0.164511	0.466394	-0.158046	0.348466	0.21335	-0.0660078	0.107633	-0.253874	-0.137544	-0.0173083	-0.212217	0.498009	-0.346123	-0.145463	-0.1386	-0.125159	-0.477566	0.375595	0.138043	-0.110649	-0.231483	0.14889	0.0260678	-0.125964	-0.235581	0.0760455	0.386285
-0.00778132		-0.262202	-0.524788	-0.372347	-0.0929431	0.0879255	-0.338051	0.219357	-0.119217	0.0529814	-0.295586	0.292825	-0.0920137	0.205689	0.594185	-0.0575127	0.155867	-0.19973	-0.187985	-0.284607	0.557509	-0.0522827	0.168462	0.364847	-0.13842	0.329411	0.142307	-0.0429095	0.154639	-0.350639	-0.219202	-0.0339408	-0.207504	0.536449	-0.319047	-0.0860307	-0.203093	-0.113966	-0.462932	0.294805	0.132274	-0.172389	-0.176753	0.0900532	0.0604218	-0.127539	-0.181534	0.101608	0.46347
-0.0113734		-0.243898	-0.553608	-0.402571	-0.0354538	0.10572	-0.354881	0.158467	-0.0909018	0.0147411	-0.280884	0.356133	-0.082272	0.226162	0.578665	-0.0595931	0.156444	-0.195836	-0.143984	-0.282329	0.581337	-0.0222339	0.231985	0.345554	-0.125734	0.312104	0.206192	-0.0193387	0.116388	-0.298117	-0.072686	-0.0583288	-0.21626	0.804061	-0.376776	-0.0865271	-0.164759	-0.142476	-0.462288	0.305823	0.0903981	-0.228436	-0.16863	0.0766114	0.000146458	-0.110054	-0.2459	0.141843	0.479
-0.00650118		-0.280816	-0.490499	-0.390752	-0.0342738	0.0502031	-0.351807	0.183593	-0.0910153	0.0313244	-0.303081	0.338082	-0.111021	0.212067	0.603347	-0.0493518	0.157676	-0.182761	-0.179459	-0.22432	0.557882	-0.0218397	0.126705	0.398999	-0.111925	0.292243	0.221481	-0.0371157	0.162672	-0.235248	-0.0705764	-0.0677784	-0.190156	0.77015	-0.420211	-0.0777639	-0.22323	-0.0742217	-0.460749	0.229718	0.128563	-0.173682	-0.175061	0.0573749	0.00541287	-0.0650907	-0.330341	0.113005	0.477448
0.00054474		-0.263869	-0.522696	-0.407868	-0.0620758	0.0656696	-0.350302	0.192708	-0.101689	0.019024	-0.269621	0.298118	-0.0896395	0.191191	0.580281	0.0525276	0.164318	-0.184707	-0.205756	-0.267213	0.543753	-0.0122657	0.0769794	0.382589	-0.137388	0.289221	0.17598	-0.0209473	0.14162	-0.293923	-0.0351274	-0.073876	-0.185839	0.77083	-0.364985	-0.0662561	-0.192535	-0.0818933	-0.477183	0.285164	0.135922	-0.147886	-0.184119	0.0564902	-0.00926541	-0.143628	-0.246449	0.139863	0.427489
0.00289244		-0.22468	-0.476524	-0.352135	-0.0539257	0.0839049	-0.354574	0.171395	-0.0923639	0.0187791	-0.308632	0.325872	-0.0939097	0.222681	0.579346	0.105052	0.141747	-0.167433	-0.121143	-0.219341	0.567503	-0.00979599	0.0774111	0.375098	-0.109686	0.302658	0.165919	-0.139291	0.138469	-0.33631	-0.0530935	-0.0806036	-0.202875	0.791724	-0.417708	-0.0600432	-0.156827	-0.127635	-0.475542	0.268884	0.123969	-0.146203	-0.158777	0.0899766	-0.00378291	-0.106431	-0.333192	0.153137	0.475895
0.00752406		-0.261282	-0.486045	-0.413404	-0.0198626	0.0506913	-0.342102	0.212599	-0.126332	-0.0192721	-0.337581	0.311619	-0.100816	0.186665	0.542475	0.105503	0.163447	-0.172427	-0.0590167	-0.236744	0.519018	-0.000876364	0.0548977	0.399222	-0.134478	0.28695	0.145068	-0.0961813	0.119938	-0.346852	-0.0721058	-0.0626225	-0.162195	0.780708	-0.398735	-0.0742128	-0.162507	-0.10539	-0.483458	0.256862	0.131017	-0.180132	-0.187905	0.0900123	-0.00237343	-0.0668775	-0.301979	0.189025	0.440659
0.0148116		-0.248038	-0.475756	-0.432873	-0.0771569	0.00434477	-0.327319	0.178692	-0.0718522	0.151078	-0.308127	0.342353	-0.0637141	0.216238	0.571787	0.0885057	0.172492	-0.201381	-0.169157	-0.302543	0.559408	-0.0435571	0.221843	0.480522	-0.0943994	0.279085	0.140548	-0.160561	0.129434	-0.354751	-0.0818605	-0.0517726	-0.159011	0.792883	-0.402516	-0.106213	-0.0710814	-0.149847	-0.515876	0.282536	0.116982	-0.176698	-0.171069	0.0559435	-0.0081691	-0.176798	-0.319352	0.126235	0.401808
0.0197606		-0.214716	-0.453582	-0.372001	-0.0771151	0.0225938	-0.345239	0.176833	-0.133557	0.1194	-0.313938	0.364963	-0.0841698	0.206436	0.51094	0.0725445	0.123977	-0.209048	-0.18616	-0.310031	0.512745	-0.0460852	0.384681	0.397007	-0.0836743	0.317785	0.129525	-0.128362	0.119735	-0.316381	-0.0699021	-0.114009	-0.195806	0.79501	-0.41726	-0.0350635	-0.157455	-0.101536	-0.419985	0.271677	0.0638361	-0.110257	-0.190246	-0.0164228	0.00377857	-0.156182	-0.337178	0.168029	0.415055
0.0125058		-0.231688	-0.435482	-0.419308	-0.0774594	-0.011263	-0.333879	0.159868	-0.0976321	0.132508	-0.309228	0.339896	-0.0924461	0.189247	0.503107	0.059698	0.119861	-0.194792	-0.259643	-0.327396	0.518453	-0.0614847	0.358073	0.391839	-0.112913	0.259103	0.0998127	-0.0528843	0.0877868	-0.295561	-0.117449	-0.113516	-0.232301	0.782305	-0.330704	-0.111625	-0.251825	-0.132534	-0.538994	0.295228	0.090057	-0.141305	-0.217932	0.0753833	0.0304706	-0.149029	-0.212747	0.239401	0.457051
0.00779424		-0.2139	-0.455807	-0.409862	-0.0819286	-0.0101232	-0.33477	0.195435	-0.0905505	0.16176	-0.300363	0.339991	-0.139827	0.152793	0.544621	0.073949	0.112699	-0.237129	-0.225381	-0.345896	0.53899	-0.0335601	0.330131	0.354802	-0.134571	0.322951	0.11499	-0.0230673	0.114221	-0.328856	-0.073976	-0.155315	-0.190311	0.802606	-0.311651	-0.113629	-0.169352	-0.103067	-0.459546	0.251444	0.0879911	-0.099613	-0.183338	0.0541228	-0.0673361	-0.210046	-0.210466	0.287052	0.428606
0.00609277		-0.218983	-0.469878	-0.387773	-0.0441069	0.00180558	-0.312873	0.18196	-0.120679	0.104636	-0.362717	0.286754	-0.088993	0.159817	0.491671	0.08235	0.124647	-0.219286	-0.230937	-0.347915	0.525204	-0.0445187	0.252576	0.346279	-0.141362	0.269239	0.0804625	-0.109762	0.0855481	-0.336146	-0.0353047	-0.140257	-0.180903	0.751712	-0.335426	-0.0817741	-0.129263	-0.137271	-0.430096	0.240539	0.0900766	-0.127913	-0.224817	0.0554113	-0.00917855	-0.222239	-0.235176	0.261558	0.472786
0.0106789		-0.215656	-0.445443	-0.394284	-0.0834585	0.00580515	-0.311482	0.182217	-0.0881618	0.236114	-0.306895	0.278997	-0.103278	0.174927	0.528837	0.0720121	0.134745	-0.190786	-0.16971	-0.356518	0.534482	-0.020236	0.321216	0.363364	-0.116232	0.314587	0.10287	-0.0914971	0.0842649	-0.367098	-0.117005	-0.11455	-0.179773	0.77268	-0.41859	-0.0940941	-0.163532	-0.136069	-0.451894	0.25418	0.098666	-0.105536	-0.238437	0.00266632	-0.0947685	-0.174266	-0.364569	0.312076	0.424744
0.0142737		-0.231769	-0.445027	-0.401201	-0.095256	-0.0327299	-0.338955	0.224021	-0.0665995	0.247646	-0.353067	0.295691	-0.130898	0.172173	0.548751	0.0580679	0.102118	-0.218155	-0.199502	-0.424453	0.54903	-0.062206	0.231201	0.251142	-0.0980408	0.310636	0.106494	-0.0743958	0.122317	-0.375627	-0.0903786	-0.133803	-0.163977	0.646781	-0.38806	-0.0382941	-0.208398	-0.119504	-0.454918	0.241966	0.0902881	-0.136361	-0.196211	-0.0439074	-0.0934629	-0.204787	-0.316367	0.352007	0.422414
0.0122649		-0.23566	-0.450022	-0.38857	-0.0734597	-0.0143144	-0.332026	0.173858	-0.115192	0.273228	-0.274538	0.327678	-0.132063	0.218258	0.561639	0.0626046	0.114909	-0.20123	-0.235819	-0.372599	0.496436	-0.0535829	0.266064	0.301429	-0.0676741	0.338567	0.0925141	-0.0819867	0.115754	-0.304398	-0.093414	-0.160176	-0.221454	0.621671	-0.531088	-0.0946307	-0.184339	-0.123324	-0.453967	0.246473	0.10452	-0.146175	-0.247619	0.0305781	-0.0644379	-0.125978	-0.52684	0.315918	0.421208
0.0159977		-0.2465	-0.438628	-0.411998	-0.0493202	-0.0209078	-0.382066	0.210603	-0.0154476	0.284389	-0.361098	0.26315	-0.0966191	0.18204	0.55109	0.0628737	0.0925046	-0.226349	-0.210643	-0.362235	0.543561	-0.0309783	0.243642	0.324069	-0.110128	0.282146	0.100846	-0.0887686	0.105914	-0.399599	-0.0468796	-0.0960595	-0.178941	0.637455	-0.438479	-0.0775811	-0.11441	-0.145185	-0.475918	0.228072	0.0269918	-0.0961137	-0.227124	-0.0135298	-0.129736	-0.166364	-0.385541	0.311576	0.391883
0.00445168		-0.241357	-0.43619	-0.393513	-0.0317192	-0.044625	-0.373736	0.160547	-0.0274991	0.239105	-0.333671	0.25757	-0.109202	0.160536	0.486917	0.0771181	0.152759	-0.224684	-0.278073	-0.364416	0.532019	-0.0573562	0.110882	0.306863	-0.12084	0.223288	0.103587	-0.0763982	0.122467	-0.398149	-0.0269094	-0.158439	-0.243742	0.771347	-0.433683	-0.126556	-0.141621	-0.12785	-0.505567	0.175277	0.0750932	-0.0960692	-0.190967	0.0827407	-0.0975105	-0.192132	-0.379588	0.331901	0.38252
0.0208325		-0.249294	-0.465166	-0.417088	-0.0377312	-0.0888602	-0.367309	0.195503	0.0560397	0.260976	-0.369146	0.289857	-0.141681	0.157862	0.529987	0.0500048	0.132518	-0.224372	-0.253988	-0.316519	0.569521	-0.0506957	0.137732	0.287464	-0.108598	0.234704	0.10474	0.0333473	0.106934	-0.0515778	-0.0135619	-0.182751	-0.145564	0.730506	-0.47111	-0.0892066	-0.142151	-0.103642	-0.536043	0.224036	0.075772	-0.13554	-0.217415	-0.0388929	-0.0325341	-0.200515	-0.437362	0.454848	0.362473
0.0038047		-0.240502	-0.460083	-0.419003	-0.0408768	-0.106533	-0.397926	0.180719	-0.0325243	0.288186	-0.357332	0.278887	-0.0924933	0.171411	0.54809	0.0236336	0.0767791	-0.198222	-0.261031	-0.341221	0.51468	-0.061611	0.115433	0.268872	-0.101164	0.234151	0.0837058	-0.0277422	0.045427	-0.0583302	-0.0575238	-0.194502	-0.146548	0.736057	-0.424695	-0.148748	-0.112364	-0.150485	-0.451732	0.254507	0.00528161	-0.091071	-0.310272	0.00981199	0.00108129	-0.201278	-0.371287	0.382582	0.372456
0.0163556		-0.286453	-0.474213	-0.45667	-0.0215439	-0.16743	-0.385656	0.180205	-0.0244033	0.469977	-0.337961	0.241922	-0.121875	0.158877	0.545603	0.0104548	0.151218	-0.18372	-0.205194	-0.350614	0.506567	-0.0517212	0.139381	0.245814	-0.119886	0.208369	0.0844323	-0.0194341	0.0632718	-0.0247162	-0.0607862	-0.170299	-0.193763	0.693077	-0.472803	-0.0606718	-0.111229	-0.149869	-0.539109	0.201567	0.0337527	-0.132728	-0.280991	0.0216001	-0.0620197	-0.168025	-0.468127	0.386991	0.276324
0.0192102		-0.248835	-0.469412	-0.4219	-0.0710726	-0.116841	-0.382884	0.176233	-0.00437511	0.457083	-0.37501	0.248803	-0.165177	0.16481	0.497485	0.02931	0.0394823	-0.253532	-0.261363	-0.325248	0.569267	-0.0296744	0.0777775	0.275859	-0.112819	0.262353	0.059168	-0.041509	0.0573555	0.29326	-0.0410474	-0.183917	-0.215571	0.692061	-0.402283	-0.176253	-0.199806	-0.132378	-0.488022	0.335439	0.0136323	-0.161525	-0.308127	-0.0123157	0.180508	-0.188738	-0.3588	0.35486	0.272658
0.00530413		-0.259183	-0.457679	-0.398293	-0.0682737	-0.0445988	-0.36102	0.168208	-0.020346	0.376851	-0.337399	0.200346	-0.130654	0.086893	0.434805	0.012443	0.0637375	-0.210331	-0.212283	-0.331248	0.459266	-0.0495793	0.100695	0.301662	-0.165882	0.267511	0.0776277	-0.0480942	0.0642779	0.245758	-0.0862101	-0.163607	-0.223424	0.718134	-0.442361	-0.162522	-0.20869	-0.144729	-0.464932	0.271178	0.0544293	-0.136946	-0.26309	-0.0124495	0.180038	-0.200973	-0.402356	0.345649	0.258727
0.00622004		-0.248059	-0.46004	-0.452545	-0.124101	0.0348953	-0.349233	0.185566	0.010075	0.590459	-0.397369	0.22047	-0.162594	0.144182	0.488329	0.00918319	0.0113975	-0.231641	-0.213087	-0.357447	0.498636	-0.0565525	0.0181161	0.24197	-0.12569	0.246857	0.0751649	-0.092197	0.140491	0.264103	-0.0537493	-0.161388	-0.190586	0.758465	-0.385477	-0.0962799	-0.288565	-0.10391	-0.584677	0.292065	0.0534409	-0.102447	-0.213821	-0.0210028	0.149661	-0.0830775	-0.319067	0.321509	0.19378
0.00185104		-0.253686	-0.47454	-0.421407	-0.12838	-0.0683311	-0.34341	0.167105	-0.0462612	0.550744	-0.329282	0.201007	-0.165551	0.0970209	0.422737	-0.0281048	0.0353569	-0.257774	-0.330208	-0.30024	0.454582	-0.0311738	-0.00698516	0.282621	-0.16787	0.22114	0.0427447	0.0330096	0.103756	0.23192	-0.107285	-0.176661	-0.197026	0.688075	-0.402056	-0.196019	-0.166455	-0.139139	-0.439714	0.328743	0.0898169	-0.11435	-0.223208	0.0243646	0.162261	-0.19726	-0.368774	0.469721	0.207531
0.0041451		-0.263683	-0.489609	-0.415904	-0.104838	-0.039764	-0.381659	0.17182	-0.072271	0.543346	-0.416454	0.367802	-0.205268	0.0801339	0.483961	0.00687526	0.0429253	-0.220457	-0.445728	-0.354717	0.419385	-0.0943577	-0.00289271	0.176847	-0.164558	0.245245	0.0761082	-0.0439822	0.137102	0.2604	-0.036651	-0.248707	-0.223046	0.701959	-0.373042	-0.154721	-0.211225	-0.114641	-0.472403	0.327772	-0.0270445	-0.154956	-0.156615	-0.0111846	0.222423	-0.15174	-0.323404	0.393601	0.187738
-0.00400363		-0.250676	-0.504648	-0.3846	-0.148676	0.147314	-0.342146	0.148074	-0.0220996	0.592814	-0.380148	0.38379	-0.172461	0.0912815	0.490151	0.0370665	-0.0538307	-0.238206	-0.423538	-0.301503	0.474686	-0.0730157	0.0399658	0.246058	-0.152049	0.218963	0.0477229	-0.115207	0.128918	0.185545	-0.0686631	-0.260939	-0.215407	0.703458	-0.335945	-0.173088	-0.263112	-0.162297	-0.448636	0.306562	0.0387257	-0.198664	-0.153038	0.0168293	0.2315	-0.196597	-0.216028	0.314749	0.0956516
-0.0149476		-0.265754	-0.472651	-0.424368	-0.176391	0.223709	-0.340394	0.169823	-0.0355687	0.603175	-0.384306	0.373394	-0.168732	0.0756344	0.481681	0.00906805	-0.0792508	-0.24935	-0.364129	-0.366189	0.464262	-0.0402343	0.00668693	0.149145	-0.151442	0.216361	0.103025	-0.148832	0.121349	0.188466	-0.0322216	-0.267768	-0.213123	0.621334	-0.312202	-0.123759	-0.160033	-0.097218	-0.450374	0.343792	0.0230564	-0.141151	-0.175929	-0.0433278	0.333327	-0.203922	-0.212791	0.381585	0.119069
-0.012003		-0.255549	-0.499322	-0.398074	-0.10077	0.20671	-0.337879	0.167376	-0.0615442	0.580367	-0.417572	0.396922	-0.198606	0.132223	0.494874	0.0272649	-0.0234213	-0.245706	-0.376111	-0.320564	0.425576	-0.0413049	-0.016603	0.165267	-0.118974	0.21082	0.0542559	-0.100981	0.0953137	0.25297	-0.0852252	-0.255496	-0.20759	0.572625	-0.415988	-0.151316	-0.181528	-0.123224	-0.43709	0.296146	0.0377627	-0.159036	-0.181831	-0.0384757	0.283066	-0.195126	-0.349787	0.439376	0.0134554
-0.0187808		-0.263112	-0.477635	-0.43011	-0.145221	0.292933	-0.334037	0.147091	-0.032423	0.573994	-0.40587	0.387651	-0.20523	0.0897805	0.478427	-0.0156846	-0.0175948	-0.25345	-0.354198	-0.349829	0.449323	-0.0634272	-0.0663126	0.15993	-0.139709	0.202409	0.0377254	-0.0985848	0.163449	0.216732	-0.079652	-0.22601	-0.246905	0.620262	-0.489563	-0.192577	-0.238345	-0.0963682	-0.452975	0.228811	0.0644474	-0.138711	-0.122244	-0.0617823	0.266753	-0.238204	-0.272756	0.439109	0.0498701
-0.0202068	F	-0.268756	-0.457879	-0.435528	-0.14531	0.284185	-0.344447	0.155568	-0.0613065	0.564585	-0.407972	0.391913	-0.20166	0.080879	0.454432	0.02771	-0.0496607	-0.312246	-0.374565	-0.342824	0.430666	-0.0578739	-0.0641494	0.159591	-0.140059	0.238487	0.0399106	-0.130506	0.120619	0.173387	-0.0978966	-0.275865	-0.180963	0.604317	-0.455817	-0.178173	-0.177401	-0.125382	-0.513617	0.314217	0.00573631	-0.132411	-0.158635	-0.100733	0.2426	-0.144989	-0.222863	0.397651	0.0680678
-0.0170977		-0.257259	-0.487539	-0.429132	-0.13405	0.260983	-0.368431	0.159499	-0.0639093	0.506868	-0.420862	0.403527	-0.2365	0.0894788	0.445874	-0.0233876	-0.0530718	-0.26034	-0.379686	-0.305175	0.425726	-0.0790704	-0.0467371	0.147439	-0.136557	0.182704	0.0239178	-0.0718355	0.136323	0.235182	-0.105599	-0.318429	-0.226609	0.645266	-0.384871	-0.208708	-0.247419	-0.143721	-0.525155	0.226237	-0.0178103	-0.191215	-0.15296	0.00273349	0.226376	-0.235698	-0.137446	0.463785	0.0684218
-0.0121732		-0.223213	-0.482259	-0.433965	-0.12484	0.409134	-0.3473	0.186052	-0.0620282	0.522513	-0.439052	0.343122	-0.257377	0.0448904	0.466016	0.00246674	-0.0472592	-0.264163	-0.43745	-0.289736	0.413802	-0.0686543	-0.106157	0.13842	-0.173842	0.168887	0.0742616	-0.131561	0.114477	0.196617	-0.105929	-0.299739	-0.196208	0.652544	-0.439769	-0.168089	-0.1955	-0.169576	-0.470011	0.270076	0.016944	-0.14608	-0.225782	-0.0638098	0.180496	-0.187742	-0.198127	0.39734	0.0614291
-0.00746561		-0.275461	-0.468912	-0.409422	-0.122333	0.474914	-0.343082	0.178608	-0.0708534	0.514443	-0.421338	0.410504	-0.281625	0.089109	0.410175	-0.015517	-0.0644382	-0.279536	-0.307651	-0.30295	0.399503	-0.0827163	-0.0243366	0.142422	-0.130381	0.184043	0.0416044	-0.201714	0.276015	0.222887	-0.101465	-0.306006	-0.215131	0.625878	-0.367718	-0.188562	-0.258705	-0.197094	-0.475941	0.219059	0.0103611	-0.153992	-0.258625	-0.055096	0.109716	-0.139591	-0.191468	0.329432	0.0579624
-0.00571924		-0.245252	-0.483716	-0.384029	-0.130284	0.501207	-0.354237	0.189695	-0.0858854	0.534238	-0.415488	0.304577	-0.25016	0.0174123	0.402746	-0.0511322	-0.066029	-0.262611	-0.308321	-0.337453	0.340061	-0.0487471	-0.124938	0.0990959	-0.199234	0.222306	0.0633242	-0.19823	0.243982	0.100063	-0.0720384	-0.31749	-0.165501	0.631438	-0.367363	-0.148611	-0.12307	-0.161082	-0.392899	0.27891	0.0111916	-0.154424	-0.29538	0.00576589	0.157105	-0.212933	-0.224752	0.330497	0.00236719
-0.00560868		-0.235647	-0.476712	-0.416399	-0.11197	0.465639	-0.348005	0.17469	-0.0635584	0.510433	-0.341916	0.311353	-0.24633	0.0388565	0.42032	0.0395509	-0.0254875	-0.255549	-0.281733	-0.365002	0.401167	-0.0652616	-0.122884	0.0755863	-0.180245	0.178072	0.127929	-0.118632	0.265863	0.166746	-0.0856684	-0.32069	-0.195594	0.649827	-0.286555	-0.152778	-0.217193	-0.173431	-0.464646	0.211645	-0.000980075	-0.113518	-0.261765	0.0282948	0.159095	-0.181468	-0.15373	0.415396	0.00177808
-0.0056568		-0.271805	-0.501597	-0.447099	-0.129998	0.414735	-0.323421	0.185177	-0.0966034	0.505957	-0.403637	0.300386	-0.235961	0.00810532	0.409542	-0.000227189	-0.0791511	-0.27964	-0.281275	-0.353978	0.36464	-0.0594019	-0.157952	0.104154	-0.208784	0.182744	0.0415417	-0.125054	0.267623	0.126317	-0.0988109	-0.330029	-0.189716	0.611379	-0.312485	-0.142025	-0.155251	-0.151212	-0.500663	0.237752	0.0514769	-0.164874	-0.275808	-0.00612219	0.120078	-0.135258	-0.222044	0.402086	0.0607361
-0.00760693		-0.307414	-0.441806	-0.46568	-0.0952808	0.379216	-0.346991	0.160201	-0.118592	0.531549	-0.390024	0.330161	-0.245681	0.0467245	0.452502	0.00811446	-0.0478391	-0.276494	-0.335649	-0.300603	0.356436	-0.0625786	-0.170223	0.122579	-0.168421	0.193203	-0.00021008	-0.199516	0.236355	0.137311	-0.063719	-0.293093	-0.206985	0.619851	-0.341978	-0.217985	-0.15234	-0.21148	-0.500307	0.222317	-0.00922208	-0.186758	-0.289845	-0.0244404	0.101636	-0.195318	-0.155823	0.310244	0.0385791
-0.0237088		-0.296354	-0.503425	-0.450857	-0.115937	0.441406	-0.376918	0.173779	-0.0991899	0.538614	-0.36962	0.30823	-0.257133	0.0608851	0.453801	-0.0343538	-0.0686008	-0.305616	-0.33556	-0.374739	0.341567	-0.0779139	-0.200886	0.0325574	-0.168983	0.192014	0.0234042	-0.106619	0.225377	0.198233	-0.118971	-0.29885	-0.20904	0.588884	-0.339796	-0.137735	-0.192854	-0.256843	-0.488264	0.244129	-0.0328238	-0.205771	-0.313986	-0.0519394	0.0724248	-0.210561	-0.157629	0.42101	0.00829537
-0.0271032		-0.263527	-0.491154	-0.443758	-0.117079	0.349382	-0.345863	0.149751	-0.0994066	0.534589	-0.419603	0.303478	-0.308647	0.0176493	0.440946	-0.00455061	-0.0408301	-0.313132	-0.302785	-0.329101	0.35341	-0.0828232	-0.19654	0.0664289	-0.187348	0.151692	-0.0281798	-0.167354	0.239849	0.208928	-0.132809	-0.350921	-0.222294	0.602062	-0.282463	-0.172241	-0.220318	-0.27122	-0.508705	0.169066	0.0217227	-0.172878	-0.299381	-0.0639768	0.0470648	-0.243395	-0.0880155	0.330263	0.00214035
-0.0173677		-0.258986	-0.502543	-0.468667	-0.116164	0.418761	-0.350586	0.162198	-0.0867582	0.507888	-0.424108	0.254224	-0.283348	-0.0206371	0.413429	0.0588567	-0.038649	-0.273603	-0.299149	-0.287786	0.343185	-0.0763562	-0.114304	0.0688036	-0.208235	0.166747	0.067435	-0.168713	0.286245	0.0438599	-0.109648	-0.335517	-0.200689	0.613605	-0.198479	-0.159241	-0.134377	-0.299227	-0.545682	0.145239	-0.0104539	-0.178861	-0.248571	-0.0791939	0.0296528	-0.198733	-0.0248715	0.302129	0.0562338
-0.0210062		-0.2691	-0.492249	-0.45747	-0.110637	0.431504	-0.381867	0.15025	-0.104279	0.559951	-0.409741	0.242898	-0.290017	-0.00129223	0.467139	0.12896	-0.0497546	-0.288901	-0.346621	-0.331712	0.342127	-0.0795888	-0.236223	0.0506639	-0.203636	0.212037	0.0378392	-0.121308	0.224977	0.0981474	-0.107078	-0.317743	-0.188319	0.569774	-0.232008	-0.218716	-0.207746	-0.282636	-0.532706	0.154216	-0.0693627	-0.153421	-0.302389	-0.0633722	-0.0142185	-0.299873	-0.147234	0.403927	0.062719
-0.0155479		-0.255929	-0.480154	-0.460662	-0.110608	0.453425	-0.357763	0.119844	-0.126405	0.496102	-0.386486	0.25414	-0.292851	-0.0138768	0.40843	0.0634255	-0.0510095	-0.300027	-0.359051	-0.31417	0.338825	-0.0772857	-0.215418	0.0687333	-0.202242	0.139813	0.0652065	-0.134107	0.236581	0.0551634	-0.0980438	-0.333433	-0.238955	0.700829	-0.28391	-0.24662	-0.200457	-0.312851	-0.532947	0.191142	-0.04942	-0.148644	-0.267197	-0.0856948	0.00175101	-0.197727	-0.221075	0.372113	0.030093
-0.0112531		-0.29596	-0.471337	-0.473745	-0.0839037	0.454327	-0.349601	0.0840325	-0.108618	0.530806	-0.409709	0.266534	-0.327545	-0.00570996	0.415989	0.0561482	-0.0744171	-0.293424	-0.344219	-0.278809	0.341053	-0.100555	-0.255563	0.0118559	-0.195126	0.159333	0.00862122	-0.107945	0.224723	0.0494594	-0.0950406	-0.366436	-0.20915	0.666978	-0.248417	-0.278764	-0.159889	-0.282494	-0.535951	0.173134	-0.046934	-0.159339	-0.309732	-0.101658	-0.0784466	-0.254548	-0.169354	0.408354	0.00640471
-0.0167798		-0.275474	-0.438321	-0.496835	-0.148589	0.369952	-0.319529	0.119845	-0.0699828	0.451938	-0.424523	0.281184	-0.267409	-0.0264469	0.361354	0.0627848	-0.0602897	-0.284362	-0.367724	-0.313762	0.338471	-0.111708	-0.211269	0.0580291	-0.200476	0.185715	0.0436711	-0.128377	0.249466	0.0566199	-0.129264	-0.296151	-0.181087	0.670468	-0.238561	-0.289255	-0.158338	-0.251811	-0.559357	0.239851	-0.00677033	-0.121328	-0.256237	-0.0688266	-0.0120554	-0.19386	-0.176248	0.361755	0.0270867
-0.0130151		-0.269138	-0.442893	-0.441322	-0.120491	0.318885	-0.350205	0.120436	-0.119806	0.500715	-0.391424	0.299712	-0.36656	-0.0105722	0.466666	0.062328	-0.0242605	-0.322065	-0.356621	-0.275834	0.322503	-0.1063	-0.232237	0.139588	-0.176583	0.140928	0.0187324	-0.0878485	0.241253	0.0670362	-0.104903	-0.420804	-0.219668	0.716568	-0.135986	-0.224956	-0.169189	-0.260905	-0.464441	0.224535	-0.0462962	-0.184995	-0.296707	-0.163376	0.00322362	-0.241229	-0.175935	0.442202	0.0498403
-0.0218634		-0.265584	-0.457457	-0.496537	-0.116094	0.400978	-0.319871	0.106737	-0.0721116	0.411901	-0.358658	0.21874	-0.370131	-0.0661516	0.357797	0.0483638	-0.0321656	-0.32087	-0.354429	-0.315174	0.340037	-0.0877357	-0.215455	0.106967	-0.240014	0.173983	-0.0348767	-0.151467	0.241588	0.073218	-0.0810421	-0.365991	-0.169622	0.651999	-0.187874	-0.258743	-0.208343	-0.276558	-0.506169	0.258462	-0.0231086	-0.172933	-0.302285	-0.126347	-0.156123	-0.254636	-0.249141	0.370065	-0.0273778
-0.0125228		-0.250409	-0.456621	-0.472828	-0.129061	0.322316	-0.357335	0.143069	-0.0996171	0.444243	-0.448394	0.192603	-0.356883	-0.0885013	0.400579	0.056194	-0.0705905	-0.316209	-0.337366	-0.351896	0.315485	-0.0695067	-0.235791	0.0495379	-0.255478	0.185264	0.000297671	-0.150505	0.179319	0.0851289	-0.100112	-0.386804	-0.194894	0.619991	-0.203567	-0.230531	-0.174251	-0.257558	-0.500066	0.154812	-0.0517566	-0.163449	-0.367265	-0.112005	-0.0573491	-0.246625	-0.279823	0.492478	0.0680417
-0.0117073		-0.211894	-0.505104	-0.437972	-0.129178	0.236974	-0.324581	0.123571	-0.0638044	0.408138	-0.368174	0.229409	-0.343756	-0.062924	0.304088	0.0176012	-0.067701	-0.333967	-0.378666	-0.364231	0.31516	-0.100283	-0.180162	0.0209476	-0.223953	0.210698	0.00728446	-0.245709	0.208925	0.0136221	-0.114665	-0.422908	-0.189663	0.611219	-0.174335	-0.190543	-0.18372	-0.284545	-0.454785	0.15529	-0.0294266	-0.19236	-0.292139	-0.113462	-0.0817882	-0.192804	-0.250307	0.458749	0.0328783
-0.0157917		-0.243794	-0.463928	-0.466238	-0.111697	0.263278	-0.331558	0.130252	-0.0705081	0.476392	-0.375364	0.226989	-0.385171	-0.0677383	0.417111	0.0568603	-0.0500646	-0.320768	-0.337683	-0.328807	0.32514	-0.0821687	-0.262065	0.0395957	-0.240106	0.121973	0.02952	-0.203418	0.300756	0.0999584	-0.136585	-0.384414	-0.164771	0.655226	-0.139558	-0.22142	-0.107386	-0.278171	-0.50527	0.236142	-0.0299414	-0.193404	-0.390381	-0.158546	-0.185624	-0.237424	-0.181655	0.497595	0.0364896
-0.00470734		-0.272702	-0.461463	-0.451164	-0.114193	0.23472	-0.343836	0.0954453	-0.127428	0.495707	-0.382307	0.223857	-0.360616	-0.0378004	0.440373	0.0313451	-0.0734378	-0.337634	-0.324775	-0.35754	0.285174	-0.0837516	-0.190685	0.0930269	-0.211227	0.157331	-0.0302693	-0.146164	0.318756	0.0622276	-0.146528	-0.372031	-0.191636	0.688039	-0.147518	-0.247826	-0.182154	-0.293749	-0.52757	0.239049	-0.0551218	-0.148996	-0.376308	-0.0527967	-0.144591	-0.238996	-0.208295	0.568688	-0.00588955
0.00223696		-0.282579	-0.467558	-0.442032	-0.124711	0.156088	-0.338322	0.148876	-0.121864	0.458117	-0.379291	0.20838	-0.364454	-0.0497648	0.373124	0.0228147	-0.0136795	-0.321775	-0.324225	-0.40022	0.279614	-0.111701	-0.287209	0.050577	-0.209892	0.15406	0.00188035	-0.200927	0.330783	0.0491245	-0.151677	-0.3672	-0.159134	0.653305	-0.095354	-0.252633	-0.126908	-0.245709	-0.475796	0.20037	-0.0779999	-0.173108	-0.354553	-0.0934305	-0.211017	-0.230744	-0.147284	0.507507	0.0343898
-0.00733812		-0.251539	-0.468472	-0.438773	-0.0960646	0.154469	-0.327049	0.115927	-0.0928186	0.48764	-0.446657	0.244015	-0.399454	-0.0367898	0.372178	0.0273357	-0.038611	-0.30734	-0.391226	-0.335711	0.288662	-0.102916	-0.269712	0.0698914	-0.192566	0.167879	-0.00429176	-0.152984	0.309901	0.0971874	-0.146849	-0.423462	-0.243828	0.682275	-0.150657	-0.211171	-0.149455	-0.284279	-0.460993	0.246725	-0.0149069	-0.154975	-0.408938	-0.109826	-0.153747	-0.234446	-0.228674	0.569595	0.0255472
0.00229213		-0.265346	-0.463642	-0.485671	-0.133803	0.196033	-0.329356	0.141122	-0.108358	0.54182	-0.443367	0.263487	-0.30073	-0.0194339	0.451149	0.0449487	-0.0782673	-0.311436	-0.351505	-0.443533	0.240448	-0.117472	-0.238112	0.0185014	-0.178394	0.150446	-0.0514356	-0.163968	0.340072	0.0737567	-0.145641	-0.354788	-0.212511	0.652262	-0.149759	-0.187867	-0.199821	-0.285716	-0.557893	0.207575	0.0204336	-0.131496	-0.346582	-0.188469	-0.0710416	-0.152087	-0.254119	0.545835	0.0577052
0.0140472		-0.235415	-0.45029	-0.454118	-0.089769	0.123891	-0.300374	0.117713	-0.134425	0.519805	-0.380505	0.162967	-0.342061	-0.0632943	0.415279	0.043617	-0.0868623	-0.341831	-0.356637	-0.388689	0.250319	-0.105934	-0.197157	0.046449	-0.238436	0.16812	-0.00792695	-0.125013	0.325103	0.0441306	-0.214174	-0.3872	-0.190279	0.657355	-0.151998	-0.286802	-0.108814	-0.31415	-0.483984	0.214745	0.0327822	-0.138631	-0.349094	-0.179063	-0.121338	-0.292271	-0.246847	0.579927	-0.0722361
0.00326185		-0.292792	-0.42837	-0.437318	-0.0955723	0.17029	-0.335988	0.19512	-0.0864536	0.529901	-0.345603	0.176923	-0.357053	-0.0406318	0.406522	0.0344264	-0.0586821	-0.307984	-0.391661	-0.384305	0.286524	-0.131306	-0.188147	0.0421927	-0.214317	0.142278	-0.00295081	-0.143306	0.32135	0.0527884	-0.178422	-0.399472	-0.129617	0.650826	-0.13825	-0.172037	-0.188929	-0.244376	-0.455214	0.209071	-0.0672628	-0.148282	-0.354922	-0.117479	-0.174664	-0.208802	-0.256495	0.54337	0.0864393
0.0027042		-0.265776	-0.45728	-0.479407	-0.113107	0.0815799	-0.301942	0.15003	-0.0885779	0.460132	-0.36665	0.1183	-0.354307	-0.105394	0.421844	0.0187956	-0.112808	-0.34431	-0.360238	-0.43257	0.269555	-0.104664	-0.238456	2.02239e-06	-0.267298	0.147759	-0.0341686	-0.18099	0.303076	0.0382585	-0.190217	-0.409475	-0.206302	0.635636	-0.226939	-0.21953	-0.156842	-0.29294	-0.469051	0.168333	0.0290052	-0.159228	-0.332142	-0.198253	-0.178306	-0.270117	-0.340254	0.535235	0.0103287
0.0137809		-0.25032	-0.455246	-0.493199	-0.120657	0.0682667	-0.317027	0.114343	-0.058929	0.476338	-0.317482	0.164461	-0.369603	-0.0825505	0.422437	-7.10574e-05	-0.0727022	-0.341697	-0.347257	-0.453756	0.322829	-0.0934631	-0.309614	-0.0108734	-0.232853	0.162112	-0.0103263	-0.105227	0.309461	0.0406534	-0.253173	-0.430924	-0.202072	0.670226	-0.221521	-0.268308	-0.177678	-0.286092	-0.509203	0.198592	0.00508323	-0.154529	-0.356763	-0.211361	-0.127569	-0.331485	-0.339944	0.593153	0.0672486
0.0166398		-0.265302	-0.463891	-0.420359	-0.0983666	0.145646	-0.317682	0.157131	-0.111315	0.480674	-0.32959	0.152499	-0.371649	-0.122152	0.383872	-0.051415	-0.0944582	-0.318505	-0.40206	-0.410281	0.25659	-0.11415	-0.188719	0.0223772	-0.25825	0.166378	-0.00414855	-0.145881	0.279311	0.0672195	-0.279141	-0.429096	-0.247372	0.597059	-0.151555	-0.167371	-0.140245	-0.283161	-0.35655	0.197145	-0.0198095	-0.135306	-0.400619	-0.162665	-0.189265	-0.248667	-0.236768	0.538885	-0.00220509
0.0182017		-0.256072	-0.47665	-0.458892	-0.11054	0.125764	-0.324975	0.163354	-0.141632	0.490463	-0.200337	0.15799	-0.406623	-0.10899	0.417582	-0.0275684	-0.125251	-0.312585	-0.33187	-0.454734	0.263504	-0.121521	-0.28109	-0.0466859	-0.235091	0.142013	-0.0425619	-0.196662	0.285579	-0.0307493	-0.240179	-0.457937	-0.212783	0.597694	-0.100754	-0.171841	-0.124588	-0.315616	-0.486638	0.220284	-0.0128669	-0.174442	-0.351467	-0.171892	-0.177547	-0.288017	-0.152788	0.445632	0.059509
0.0195107		-0.237804	-0.484772	-0.427962	-0.128158	0.105716	-0.303191	0.165766	-0.147058	0.501565	0.0412305	0.18155	-0.36848	-0.102059	0.371532	-0.0577459	-0.0889216	-0.308214	-0.362324	-0.426741	0.267863	-0.124821	-0.23592	-0.0178918	-0.230592	0.154199	0.0265573	-0.221108	0.269556	0.0425245	-0.237721	-0.442212	-0.188236	0.637105	-0.16278	-0.156941	-0.0655827	-0.312277	-0.454989	0.183155	-0.00742224	-0.187711	-0.423161	-0.217658	-0.134632	-0.311404	-0.238607	0.394463	0.0684326
0.010066		-0.25142	-0.472721	-0.438423	-0.141373	0.104557	-0.319354	0.117731	-0.096899	0.417653	0.0655582	0.144542	-0.422467	-0.0984818	0.36261	-0.0200602	-0.109667	-0.305888	-0.396173	-0.444042	0.244446	-0.117721	-0.257091	-0.0533172	-0.249457	0.146246	-0.0206446	-0.163443	0.20939	0.0643583	-0.258212	-0.460463	-0.218615	0.613375	-0.114042	-0.289924	-0.252665	-0.299897	-0.414365	0.150932	-0.0430084	-0.215461	-0.491164	-0.198496	-0.197675	-0.221398	-0.178527	0.430072	0.05274
0.0248971		-0.248667	-0.506881	-0.447155	-0.134777	0.0793573	-0.324918	0.109764	-0.0966306	0.449053	0.150864	0.179511	-0.381223	-0.0842717	0.365117	-0.0209539	-0.132815	-0.307874	-0.3791	-0.462166	0.270608	-0.0991974	-0.222115	-0.0559045	-0.217016	0.122283	-0.0746035	-0.167881	0.261531	-0.000964706	-0.238726	-0.428198	-0.229011	0.698241	-0.102865	-0.276594	-0.189143	-0.280952	-0.413634	0.136109	-0.0199882	-0.227231	-0.389982	-0.25645	-0.168295	-0.316522	-0.168492	0.438437	0.0279536
0.0310053		-0.217941	-0.486583	-0.440267	-0.142497	0.00629096	-0.324958	0.130422	-0.114805	0.428427	0.192239	0.116808	-0.419735	-0.125588	0.299848	-0.0650407	-0.121085	-0.325118	-0.354275	-0.404115	0.264425	-0.104894	-0.275537	-0.027006	-0.257949	0.132745	-0.0182296	-0.196036	0.271371	-0.040372	-0.243962	-0.449529	-0.233069	0.541805	-0.169031	-0.219445	-0.203762	-0.270701	-0.473407	0.17755	-0.0369848	-0.254911	-0.352123	-0.15665	-0.26281	-0.368455	-0.203396	0.433906	0.0276045
0.0290725		-0.268103	-0.529331	-0.437199	-0.131007	0.0824721	-0.305293	0.144123	-0.142571	0.488189	0.272898	0.147608	-0.401385	-0.104168	0.38806	-0.00519593	-0.0649396	-0.324366	-0.338828	-0.404304	0.156028	-0.0915706	-0.267749	-0.048061	-0.234071	0.110286	-0.00229909	-0.172376	0.309813	0.052948	-0.235104	-0.432041	-0.224399	0.555549	-0.0880066	-0.210831	-0.16897	-0.36804	-0.414204	0.182178	-0.00258491	-0.252903	-0.388664	-0.20538	-0.17288	-0.332319	-0.0828672	0.458242	-0.00240268
0.0271897		-0.28849	-0.511122	-0.450398	-0.115507	0.0845225	-0.323506	0.138835	-0.124522	0.476874	0.269242	0.129505	-0.37806	-0.117728	0.374593	-0.0173347	-0.0651975	-0.296759	-0.363757	-0.438872	0.192013	-0.146639	-0.273105	-0.116235	-0.230969	0.11218	-0.0565616	-0.179731	0.299341	-0.0374656	-0.219081	-0.374498	-0.277861	0.564113	-0.138158	-0.197365	-0.109834	-0.348776	-0.51127	0.0896789	-0.0426827	-0.233167	-0.341776	-0.163774	-0.205476	-0.241555	-0.155548	0.411909	-0.0193456
0.0186786		-0.248589	-0.524209	-0.445679	-0.0983926	0.00434032	-0.303302	0.142685	-0.0992762	0.478062	0.24487	0.135785	-0.42865	-0.120599	0.3314	-0.0120451	0.00962777	-0.337569	-0.339583	-0.471077	0.213387	-0.12347	-0.343149	-0.0949798	-0.241226	0.110916	-0.0627103	-0.146859	0.294272	-0.0679375	-0.201556	-0.4673	-0.220925	0.533136	-0.158174	-0.238024	-0.223445	-0.325843	-0.494014	0.088216	0.0375738	-0.198159	-0.357979	-0.197685	-0.255877	-0.273459	-0.0903517	0.468958	0.0309084
0.0114728		-0.272816	-0.508956	-0.420129	-0.111662	-0.00877276	-0.336288	0.104616	-0.139995	0.510165	0.343089	0.15568	-0.377201	-0.10014	0.427514	0.024917	0.00197279	-0.323612	-0.369694	-0.454763	0.20673	-0.120882	-0.298862	-0.0671302	-0.215029	0.05055	0.00473425	-0.163724	0.282582	-0.0288148	-0.230703	-0.436405	-0.250928	0.555244	-0.0754439	-0.232084	-0.13294	-0.331817	-0.461036	0.126242	-0.0556718	-0.226452	-0.352651	-0.230178	-0.167469	-0.334278	0.0346791	0.395739	0.000582533
-0.000429395		-0.272234	-0.505214	-0.40711	-0.103045	-0.0587506	-0.328313	0.133364	-0.12096	0.433123	0.420307	0.10446	-0.388133	-0.176713	0.365193	0.0813369	0.0156742	-0.309761	-0.40738	-0.467151	0.221139	-0.129011	-0.298101	-0.110483	-0.281392	0.139937	-0.0335105	-0.16608	0.275711	-0.0361898	-0.254386	-0.458366	-0.214694	0.562998	-0.127778	-0.253489	-0.133584	-0.360903	-0.446496	0.0772109	-0.0832079	-0.184118	-0.355643	-0.243792	-0.223431	-0.328552	0.000312087	0.432451	0.00399693
-0.00039031		-0.219591	-0.512589	-0.417893	-0.0969521	-0.00925321	-0.337561	0.111736	-0.134264	0.436084	0.569357	0.126256	-0.415312	-0.144322	0.395851	0.0446383	0.0421862	-0.361334	-0.381715	-0.469391	0.175225	-0.118755	-0.256269	-0.122625	-0.25921	0.136969	-0.0580415	-0.206327	0.31039	-0.0778658	-0.151271	-0.419232	-0.255566	0.568033	-0.154075	-0.164386	-0.212042	-0.33818	-0.47971	0.0673913	-0.0912272	-0.228577	-0.331947	-0.181742	-0.277185	-0.332323	-0.00865762	0.34392	0.0537384
0.00131932		-0.282762	-0.516487	-0.439514	-0.0983527	-0.0686177	-0.302109	0.130157	-0.153164	0.460316	0.573675	0.139711	-0.395702	-0.128517	0.382616	0.0204783	0.0191239	-0.319788	-0.364927	-0.471566	0.138794	-0.114494	-0.334126	-0.135151	-0.23557	0.103838	-0.0610643	-0.125092	0.297536	0.0193653	-0.179425	-0.469458	-0.247887	0.544342	-0.190566	-0.217538	-0.219278	-0.354119	-0.458201	0.100116	-0.0352233	-0.242941	-0.157091	-0.180628	-0.178952	-0.275945	-0.117139	0.452183	0.0531228
-0.00352356		-0.226517	-0.486472	-0.425142	-0.088325	-0.0473246	-0.300822	0.129782	-0.135878	0.514845	0.602452	0.13284	-0.401166	-0.0960643	0.446932	-0.0329922	0.0578446	-0.358194	-0.379935	-0.465235	0.196911	-0.12226	-0.297459	-0.112385	-0.218678	0.0905813	-0.0494533	-0.172637	0.29513	-0.0707589	-0.204469	-0.437773	-0.20882	0.590419	-0.219839	-0.211195	-0.205688	-0.276466	-0.438927	0.116212	0.00192331	-0.197146	-0.203156	-0.239347	-0.225754	-0.331948	-0.131858	0.389234	0.0194969
-0.000264907		-0.250344	-0.505879	-0.445675	-0.103064	-0.0915471	-0.332698	0.130977	-0.171937	0.450894	0.598913	0.0892851	-0.378701	-0.114355	0.335853	-0.0311162	0.0325243	-0.288653	-0.375774	-0.463334	0.139778	-0.123815	-0.147958	-0.117937	-0.24913	0.0600807	0.00976552	-0.147845	0.212116	-0.0664395	-0.195072	-0.39808	-0.233076	0.566472	-0.193787	-0.199602	-0.280049	-0.341517	-0.517139	0.091971	-0.0720056	-0.205427	-0.281456	-0.228347	-0.185301	-0.281452	-0.102253	0.40148	0.030407
0.00964126		-0.275679	-0.48844	-0.43767	-0.146005	-0.0944865	-0.319076	0.124774	-0.138933	0.452776	0.491013	0.140604	-0.413965	-0.102516	0.343858	0.0150844	0.0328765	-0.32046	-0.352955	-0.473284	0.172687	-0.13769	0.0456925	-0.151612	-0.226026	0.0849825	-0.0346655	-0.213343	0.246528	-0.0172583	-0.169391	-0.438693	-0.243731	0.57292	-0.172345	-0.247642	-0.102367	-0.324155	-0.501572	0.0674349	-0.0455778	-0.176171	-0.213438	-0.234303	-0.251837	-0.263691	-0.173077	0.360349	0.0577522
0.00669213		-0.252322	-0.483868	-0.458056	-0.169446	-0.0687906	-0.280663	0.110142	-0.084333	0.42712	0.473847	0.162744	-0.38795	-0.115795	0.313111	0.0179288	0.0145361	-0.326911	-0.354964	-0.452755	0.221467	-0.12327	0.0295868	-0.110337	-0.232193	0.104479	-0.0673028	-0.169195	0.247984	-0.0341294	-0.221937	-0.469936	-0.220202	0.550443	-0.275478	-0.185905	-0.145912	-0.34305	-0.543193	0.111036	-0.0280116	-0.235207	-0.210598	-0.214425	-0.153334	-0.365445	-0.173444	0.373934	0.0116994
0.00505596		-0.217917	-0.478995	-0.437231	-0.13004	-0.0856504	-0.311487	0.119666	-0.168025	0.420522	0.472483	0.117436	-0.404222	-0.126249	0.229169	0.00894812	0.0132586	-0.332785	-0.330507	-0.430233	0.146614	-0.136582	-0.0169241	-0.118905	-0.237498	0.110058	0.0085189	-0.169899	0.189689	-0.0295482	-0.194634	-0.41927	-0.210737	0.570173	-0.25776	-0.179789	-0.211056	-0.298189	-0.429026	0.100711	-0.0813795	-0.200363	-0.275486	-0.326178	-0.277947	-0.272916	-0.151163	0.397932	-0.0358201
-0.00637368		-0.246888	-0.470313	-0.453182	-0.186095	-0.0803831	-0.313302	0.132507	-0.121316	0.445306	0.443036	0.0838619	-0.377306	-0.111115	0.291018	0.00599247	0.00392171	-0.332927	-0.365291	-0.429342	0.182866	-0.165563	-0.0392294	-0.0968672	-0.242348	0.109945	-0.0181808	-0.142493	0.118991	-0.0694292	-0.221747	-0.438273	-0.193166	0.539696	-0.258885	-0.188899	-0.215905	-0.362345	-0.478479	0.0782021	-0.093097	-0.20294	-0.36628	-0.211444	-0.208426	-0.319756	-0.159643	0.398574	-0.0155136
-0.00159065		-0.274936	-0.488592	-0.408719	-0.179262	-0.0850894	-0.323301	0.126956	-0.11379	0.428337	0.381302	0.130235	-0.391675	-0.0909885	0.267384	-0.0150351	0.00860428	-0.282752	-0.30743	-0.452509	0.242835	-0.118201	-0.16342	-0.138852	-0.217873	0.0888668	-0.0810188	-0.159063	0.146663	-0.107387	-0.181064	-0.417124	-0.279531	0.825976	-0.212393	-0.165525	-0.143068	-0.372865	-0.407582	0.0724709	-0.054443	-0.218747	-0.291651	-0.286398	-0.21778	-0.30359	-0.0816709	0.420076	0.00296876
0.00255861		-0.266067	-0.491911	-0.413867	-0.170581	-0.111976	-0.338358	0.118794	-0.103571	0.487614	0.372085	0.125561	-0.42286	-0.0986423	0.257969	-0.0232986	-0.0121369	-0.298723	-0.344936	-0.450394	0.24812	-0.157652	-0.00643155	-0.162611	-0.224401	0.129343	-0.0578794	-0.161031	0.14365	-0.0603355	-0.216696	-0.439208	-0.24299	0.913612	-0.236402	-0.23114	-0.204983	-0.337942	-0.490303	0.0615352	-0.135907	-0.182153	-0.338489	-0.233042	-0.23953	-0.289778	-0.103797	0.421765	0.0514308
0.00896212		-0.233901	-0.475108	-0.46953	-0.184004	-0.108419	-0.305363	0.143475	-0.143953	0.355193	0.345945	0.0970777	-0.407058	-0.178334	0.243606	0.0177062	0.0132978	-0.306605	-0.342674	-0.503092	0.211583	-0.108266	-0.0769609	-0.206931	-0.28332	0.0794453	-0.0296892	-0.123337	0.178307	-0.0640897	-0.208886	-0.478231	-0.219833	0.803335	-0.264904	-0.204412	-0.185411	-0.330878	-0.547255	0.00645148	-0.0526127	-0.219791	-0.274404	-0.318034	-0.208897	-0.239582	-0.180278	0.447562	0.0233196
0.0145228		-0.275012	-0.48334	-0.41212	-0.157124	-0.220463	-0.294492	0.105966	-0.165197	0.325925	0.289537	0.0892182	-0.396037	-0.179992	0.233788	-0.00261817	-0.0321401	-0.271266	-0.388972	-0.449496	0.178555	-0.124691	-0.0560579	-0.132298	-0.300207	0.0740065	-0.0768712	-0.156991	0.103191	-0.108391	-0.260583	-0.458034	-0.22983	0.752588	-0.219424	-0.239308	-0.223105	-0.316047	-0.455733	0.10729	-0.0737945	-0.26979	-0.32692	-0.270585	-0.206882	-0.293638	-0.0858565	0.414199	-0.070217
0.0111093		-0.299881	-0.503319	-0.413763	-0.179325	-0.201454	-0.309157	0.116032	-0.132012	0.368529	0.17735	0.110511	-0.43105	-0.188461	0.272652	0.0127024	0.0235055	-0.325318	-0.395749	-0.481235	0.217359	-0.138374	-0.16902	-0.170467	-0.291803	0.0519531	-0.0885123	-0.236574	0.101543	-0.074884	-0.20135	-0.432593	-0.24867	0.739241	-0.207484	-0.220106	-0.1124	-0.30912	-0.383449	0.0888359	-0.0843141	-0.26671	-0.329177	-0.246119	-0.286232	-0.341771	-0.0756014	0.302742	-0.00899359
-0.00316358		-0.281167	-0.489194	-0.433399	-0.177595	-0.18024	-0.330778	0.13509	-0.163138	0.410496	0.150627	0.0711241	-0.447282	-0.172359	0.328823	-0.00763365	0.0190734	-0.270134	-0.399378	-0.396681	0.187681	-0.136687	-0.126856	-0.127392	-0.299092	0.10648	-0.121128	-0.234367	0.101231	-0.166718	-0.203269	-0.446771	-0.207351	0.742709	-0.198115	-0.184828	-0.143899	-0.286888	-0.407906	0.0723341	-0.0761461	-0.246647	-0.359379	-0.1506	-0.28111	-0.308397	-0.0578963	0.300952	-0.00296683
0.01032		-0.28446	-0.494426	-0.474804	-0.153315	-0.167201	-0.34925	0.147215	-0.129837	0.370573	0.121335	0.0430109	-0.415848	-0.19217	0.253409	0.0140505	0.0459545	-0.289305	-0.410908	-0.467866	0.18812	-0.138842	-0.0990282	-0.142899	-0.302024	0.059891	-0.0757203	-0.208561	0.120805	-0.0499576	-0.233039	-0.404078	-0.222349	0.752176	-0.194078	-0.169716	-0.135314	-0.318364	-0.46107	0.123852	-0.0783797	-0.238401	-0.32428	-0.24787	-0.296374	-0.352575	-0.0542924	0.324602	-0.0125221
0.0146554		-0.232201	-0.533386	-0.451114	-0.11664	-0.170218	-0.387361	0.145677	-0.133854	0.325683	0.103949	0.105753	-0.39725	-0.1641	0.244758	0.0180616	0.0652901	-0.307189	-0.368301	-0.463251	0.194472	-0.148188	-0.125303	-0.142097	-0.270844	0.0765694	-0.014026	-0.236136	0.146151	-0.0517926	-0.181083	-0.438089	-0.202896	0.792373	-0.217375	-0.171416	-0.157584	-0.315496	-0.434748	0.0496823	-0.106275	-0.35422	-0.278077	-0.208773	-0.209288	-0.301869	-0.100166	0.284254	-0.0192379
0.0131418		-0.239831	-0.521101	-0.497051	-0.21384	-0.177405	-0.343365	0.143693	-0.128323	0.391353	0.0449392	0.0825034	-0.463945	-0.16613	0.266115	-0.00267589	0.0326187	-0.322291	-0.350571	-0.503279	0.182275	-0.132816	-0.0901961	-0.207909	-0.263629	0.0528356	-0.00834098	-0.241599	0.147897	-0.0759089	-0.248135	-0.496363	-0.226912	0.729442	-0.243096	-0.197583	-0.206376	-0.319455	-0.490422	0.108456	-0.0527932	-0.288081	-0.318243	-0.286735	-0.330208	-0.267281	-0.141798	0.302871	0.00548243
0.013268		-0.259381	-0.495648	-0.433645	-0.209176	-0.122134	-0.362082	0.118319	-0.158447	0.324778	0.0638675	0.0831899	-0.458754	-0.180035	0.269036	-0.0306851	0.0528375	-0.283688	-0.409918	-0.448237	0.147468	-0.180559	-0.252453	-0.208278	-0.281963	0.120762	-0.060173	-0.197583	0.150501	-0.112065	-0.189011	-0.485245	-0.240889	0.699946	-0.221252	-0.210522	-0.249505	-0.302641	-0.394015	0.0305125	-0.0883616	-0.262302	-0.298532	-0.262421	-0.251211	-0.317574	-0.126524	0.321324	-0.0332063
0.0148169		-0.290185	-0.468195	-0.491146	-0.181277	-0.165043	-0.364096	0.100662	-0.156803	0.360976	-0.00145733	0.087175	-0.449084	-0.168873	0.259242	-0.0578784	0.0429251	-0.287348	-0.380365	-0.452543	0.162169	-0.137614	-0.234851	-0.165871	-0.264719	0.0232499	-0.102742	-0.248069	0.153153	0.00286647	-0.169965	-0.491587	-0.246893	0.742183	-0.233285	-0.270233	-0.138465	-0.312878	-0.498543	0.0712016	-0.0878031	-0.227877	-0.29365	-0.195571	-0.266603	-0.270507	-0.141243	0.305461	0.0628631
0.0350832		-0.244092	-0.498517	-0.452285	-0.174033	-0.22208	-0.366161	0.125343	-0.137306	0.383212	-0.0239699	0.0401826	-0.409596	-0.168432	0.334742	0.00122831	0.0531866	-0.284776	-0.43506	-0.313259	0.162341	-0.147163	-0.198955	-0.0612016	-0.285535	0.0739432	-0.0586079	-0.14263	0.123512	-0.149478	-0.27983	-0.417693	-0.251398	0.725808	-0.273251	-0.166686	-0.166642	-0.330683	-0.496478	0.0648582	-0.0927682	-0.251147	-0.326474	-0.253315	-0.233884	-0.256849	-0.199628	0.371479	-0.0386502
0.0378672		-0.242495	-0.470244	-0.408176	-0.188966	-0.269283	-0.37418	0.100936	-0.122767	0.348337	0.00909602	0.0891001	-0.411547	-0.154762	0.266282	-0.0113782	0.0318161	-0.319793	-0.329336	-0.404974	0.191245	-0.180611	-0.211548	-0.150768	-0.252174	0.0379355	-0.118612	-0.193708	0.158097	-0.0804136	-0.258587	-0.444302	-0.232683	0.686573	-0.222909	-0.22513	-0.0812877	-0.27738	-0.421555	0.100673	-0.105929	-0.218755	-0.297105	-0.242306	-0.241493	-0.268269	-0.134897	0.322543	0.0221499
0.0234407		-0.249053	-0.481276	-0.437905	-0.163107	-0.218603	-0.293909	0.13181	-0.131349	0.2854	-0.0280591	0.0297286	-0.43943	-0.233175	0.17658	0.00848375	0.0271205	-0.321937	-0.43281	-0.381672	0.161373	-0.153857	-0.186432	-0.127065	-0.315269	0.0251398	-0.0925362	-0.16143	0.138443	-0.107763	-0.290417	-0.433717	-0.210904	0.73407	-0.283129	-0.231022	-0.173929	-0.326154	-0.426359	0.0951539	-0.121857	-0.275991	-0.285746	-0.170767	-0.306421	-0.278817	-0.218356	0.346966	-0.0623615
0.0252808		-0.260241	-0.471313	-0.508629	-0.20036	-0.266436	-0.286126	0.121749	-0.156045	0.334565	-0.0776351	0.0710174	-0.406258	-0.187154	0.239891	0.0379141	-0.0127241	-0.282328	-0.406041	-0.389774	0.129036	-0.114248	-0.227249	-0.131636	-0.273915	0.0721954	-0.0785897	-0.171227	0.142362	-0.114062	-0.247806	-0.416135	-0.240937	0.734229	-0.251356	-0.179734	-0.174679	-0.371425	-0.475479	0.057428	-0.150732	-0.268586	-0.283136	-0.25996	-0.313001	-0.299421	-0.166667	0.347903	-0.0682311
0.0298702		-0.24996	-0.468786	-0.475963	-0.170381	-0.257769	-0.274992	0.150886	-0.127168	0.282181	-0.0916649	0.0425313	-0.444699	-0.205885	0.167985	0.000272102	0.0066472	-0.296507	-0.408283	-0.338095	0.138648	-0.172271	-0.165906	-0.118652	-0.289005	0.0805961	-0.078673	-0.201457	0.11656	-0.0938217	-0.269117	-0.462817	-0.204892	0.675432	-0.288558	-0.183102	-0.181716	-0.283933	-0.425592	0.0989423	-0.10329	-0.296931	-0.274112	-0.185025	-0.318592	-0.212652	-0.201518	0.284414	-0.00222372
0.0316149		-0.285055	-0.433206	-0.494292	-0.204308	-0.230165	-0.279124	0.110089	-0.131517	0.42149	-0.125795	0.0399405	-0.422081	-0.152689	0.312247	-0.0114055	-0.00575063	-0.286971	-0.37974	-0.368137	0.132737	-0.145065	-0.215667	-0.116936	-0.250563	0.0695954	-0.114246	-0.21181	0.108951	-0.0931101	-0.251852	-0.384059	-0.252485	0.661388	-0.217794	-0.180134	-0.240272	-0.275942	-0.458267	0.100367	-0.118681	-0.231438	-0.337054	-0.213359	-0.293329	-0.212346	-0.118121	0.301797	-0.00841549
0.0434289		-0.187767	-0.432412	-0.499146	-0.145775	-0.221016	-0.269075	0.116697	-0.209508	0.303523	-0.117602	0.0126708	-0.431888	-0.196859	0.151547	0.101791	-0.00547938	-0.333866	-0.466594	-0.383124	0.0749158	-0.126636	-0.280198	-0.13871	-0.29379	0.0806303	-0.138967	-0.240609	0.0726138	-0.181986	-0.279273	-0.444316	-0.255865	0.738777	-0.248729	-0.241773	-0.20818	-0.299642	-0.408598	0.016941	-0.0872242	-0.231294	-0.350867	-0.250119	-0.284134	-0.200104	-0.156928	0.257235	0.005265
0.0472445		-0.171744	-0.464063	-0.453074	-0.221477	-0.213135	-0.287274	0.0945972	-0.177159	0.32612	-0.104213	-0.0387411	-0.374057	-0.227793	0.160496	0.0502316	-0.0118443	-0.323153	-0.466486	-0.386276	0.0838897	-0.163436	-0.211096	-0.101221	-0.317706	0.0578132	-0.111932	-0.215039	0.0994464	-0.0112043	-0.243972	-0.375213	-0.277261	0.712873	-0.229536	-0.239278	-0.118562	-0.2742	-0.397526	0.0428712	-0.165806	-0.268044	-0.330499	-0.162205	-0.355971	-0.188275	-0.158956	0.275014	0.155037
0.0464697		-0.136629	-0.452079	-0.481107	-0.187212	-0.25826	-0.302263	0.102919	-0.195437	0.330781	-0.112393	-0.00822214	-0.384517	-0.23399	0.202016	0.0261137	-0.0380771	-0.301641	-0.463169	-0.345483	0.081137	-0.157655	-0.234142	-0.208089	-0.313598	0.0462435	-0.208722	-0.259859	0.100242	-0.128823	-0.229926	-0.408152	-0.290939	0.684797	-0.265922	-0.217465	-0.131239	-0.208809	-0.487866	-0.00372108	-0.0811207	-0.292885	-0.342394	-0.20257	-0.375524	-0.20662	-0.212832	0.231233	0.118974
0.0480818		-0.0468451	-0.455585	-0.519074	-0.232864	-0.288175	-0.325403	0.0740526	-0.24925	0.319759	-0.0470523	0.0232174	-0.373503	-0.225302	0.124332	-0.00501196	-0.0269878	-0.355984	-0.482252	-0.37131	0.0247623	-0.138048	-0.21516	-0.207812	-0.298323	0.00320645	-0.220594	-0.279432	0.0689532	-0.109894	-0.257923	-0.371868	-0.29121	0.640565	-0.324093	-0.255771	-0.0919912	-0.202651	-0.471933	0.104541	-0.0947662	-0.355403	-0.365246	-0.305805	-0.289863	-0.261174	-0.28569	0.211196	0.131277
0.0430976		0.101419	-0.452977	-0.522334	-0.207219	-0.22027	-0.286574	0.0556132	-0.20244	0.384441	0.01239	0.0205238	-0.408858	-0.209222	0.230157	0.016717	-0.0336717	-0.351712	-0.498147	-0.327627	0.06762	-0.168433	-0.322527	-0.110072	-0.28618	0.0457754	-0.225678	-0.195471	0.0605505	-0.165346	-0.358532	-0.385991	-0.292056	0.696723	-0.345	-0.272408	-0.0269349	-0.17903	-0.51986	0.0370307	-0.0708225	-0.264962	-0.393838	-0.290232	-0.356204	-0.128733	-0.315053	0.284159	0.136299
0.0378784		0.154252	-0.459489	-0.5197	-0.195394	-0.211425	-0.303504	0.0655835	-0.134698	0.323286	0.0552022	-0.0104549	-0.362576	-0.230279	0.181059	-0.016668	-0.0621328	-0.350383	-0.45575	-0.28184	0.0393656	-0.144733	-0.242775	-0.0454938	-0.297845	-0.00141121	-0.185886	-0.240758	0.0507288	-0.137682	-0.273442	-0.360157	-0.256162	0.752312	-0.3588	-0.216955	-0.0796872	-0.114542	-0.505552	-0.00830246	-0.108883	-0.261885	-0.378395	-0.197133	-0.278805	-0.213985	-0.351102	0.229327	0.102637
0.0313443		0.190574	-0.46062	-0.501547	-0.192911	-0.225533	-0.326141	0.0767587	-0.0754688	0.334726	0.123664	-0.00776724	-0.335504	-0.206651	0.132575	-0.0424341	-0.0662912	-0.317482	-0.474106	-0.25577	0.0610271	-0.172709	-0.313738	-0.108701	-0.286357	0.0109926	-0.173543	-0.207381	0.057947	-0.134833	-0.347253	-0.343233	-0.251331	0.707931	-0.304836	-0.263871	-0.0670399	-0.103855	-0.477323	-0.00388095	-0.156158	-0.27869	-0.420256	-0.305835	-0.32167	-0.125178	-0.265647	0.264076	0.111479
0.0425615		0.388959	-0.492052	-0.284003	-0.174859	-0.226477	-0.349966	0.0641784	-0.0764286	0.333995	0.172385	0.00275045	-0.406442	-0.211895	0.168626	-0.0176224	-0.0692685	-0.3393	-0.521303	-0.264749	0.0200493	-0.133929	-0.27241	-0.163341	-0.288353	0.053663	-0.200306	-0.237264	0.0292011	-0.183623	-0.293221	-0.392183	-0.269215	0.648647	-0.304501	-0.24293	-0.163387	-0.0882224	-0.46557	-0.000975283	-0.224532	-0.375057	-0.410423	-0.353838	-0.296601	-0.169746	-0.253103	0.188028	0.0813316
0.0366154		0.409629	-0.502829	-0.314022	-0.23667	-0.179384	-0.28534	0.0639186	-0.0766232	0.324601	0.276842	-0.0494092	-0.456304	-0.261283	0.200216	-0.0411046	-0.0329665	-0.371153	-0.500309	-0.245983	0.0603248	-0.170673	-0.297555	-0.206218	-0.318387	0.020285	-0.126979	-0.257683	0.0289338	-0.186902	-0.261442	-0.436103	-0.277581	0.582979	-0.259122	-0.266054	-0.0368884	-0.0290116	-0.450628	0.0692675	-0.110468	-0.332659	-0.379253	-0.268738	-0.371337	-0.242153	-0.194257	0.154659	0.0894676
0.03733		0.419446	-0.474671	-0.328151	-0.234789	-0.0858145	-0.310697	0.0653342	-0.124857	0.375377	0.321228	-0.0574988	-0.387851	-0.23608	0.236114	0.0238963	-0.0369615	-0.371721	-0.528792	-0.180505	0.029363	-0.193462	-0.240007	-0.092968	-0.311778	-0.0224352	-0.102462	-0.263464	0.00284985	-0.172005	-0.293735	-0.34056	-0.299031	0.496847	-0.238182	-0.267377	0.0296501	-0.0329438	-0.461767	0.176309	-0.161865	-0.291127	-0.460095	-0.253023	-0.313315	-0.0351625	-0.177354	0.17907	0.131065
0.0512862		0.447033	-0.469799	-0.317941	-0.204058	-0.0949525	-0.320771	0.0566308	-0.0885764	0.379224	0.228825	-0.0505087	-0.461785	-0.265145	0.185537	-0.0190196	-0.0439183	-0.361375	-0.563221	-0.247646	0.0960503	-0.166342	-0.390418	-0.177001	-0.321214	0.032537	-0.16702	-0.339259	0.059073	-0.106488	-0.355485	-0.415575	-0.295093	0.528484	-0.300536	-0.326061	-0.0964637	0.00459381	-0.461593	0.275897	-0.180224	-0.28671	-0.406419	-0.331698	-0.282791	-0.0685523	-0.259995	0.0818085	0.110937
0.0499313		0.496502	-0.469129	-0.263337	-0.210597	-0.01289	-0.336907	0.0328512	-0.179476	0.407841	0.311475	-0.0308874	-0.45144	-0.241249	0.236855	-0.0591637	-0.0221633	-0.397557	-0.550795	-0.203519	-0.0821144	-0.148059	-0.305398	-0.215408	-0.306742	0.0255873	-0.198973	-0.275661	0.0449913	-0.142245	-0.337975	-0.42783	-0.307405	0.515105	-0.277949	-0.32593	-0.0450605	-0.0346194	-0.406004	0.206151	-0.237573	-0.294374	-0.405533	-0.306463	-0.0532864	-0.069886	-0.221294	0.176018	0.126411
0.0554586		0.46674	-0.481725	-0.296828	-0.179754	0.0538673	-0.298172	0.0501153	-0.190674	0.37451	0.300796	-0.0664669	-0.430036	-0.26817	0.182186	-0.0901138	-0.00149292	-0.400899	-0.583826	-0.239786	-0.0627113	-0.200581	-0.313171	-0.226815	-0.332083	-0.0355565	-0.204876	-0.258379	0.0223479	-0.0974072	-0.375117	-0.392714	-0.321147	0.51238	-0.307271	-0.318381	-0.0570846	-0.0728765	-0.470592	0.328593	-0.132104	-0.256631	-0.418197	-0.355469	-0.0546591	-0.00640944	-0.502727	0.181539	0.0712354
0.0413811		0.484382	-0.507481	-0.270191	-0.236886	0.0522505	-0.2799	0.0115298	-0.172146	0.402109	0.357019	-0.0846964	-0.404869	-0.264744	0.195236	-0.0714422	-0.0457414	-0.407541	-0.541475	-0.17467	-0.0436216	-0.166752	-0.352694	-0.137307	-0.329527	-0.0196647	-0.183419	-0.293143	0.000865083	-0.129757	-0.32945	-0.389554	-0.341006	0.57589	-0.16611	-0.316004	0.0326111	-0.0919184	-0.492495	0.338572	-0.0693211	-0.304112	-0.456818	-0.252898	-0.00510965	-0.011423	-0.535249	0.133607	0.163997
0.0574527		0.411163	-0.489713	-0.246196	-0.174376	0.145364	-0.317477	0.0777419	-0.131033	0.424462	0.23972	-0.0624341	-0.452216	-0.263209	0.286704	-0.0834886	-0.0151116	-0.358122	-0.601904	-0.156108	-0.0507641	-0.152594	-0.323822	-0.208315	-0.321854	-0.018096	-0.161048	-0.247252	0.0343985	-0.148769	-0.32913	-0.39993	-0.284992	0.536424	-0.130055	-0.291037	-0.10634	-0.0677183	-0.485986	0.297339	0.188026	-0.294756	-0.427514	-0.302175	-0.0257738	-0.00464921	-0.50632	0.203731	0.131289
0.059926		0.403082	-0.501325	-0.209065	-0.193527	0.179042	-0.321103	0.0615897	-0.201972	0.363509	0.162194	-0.0412518	-0.423105	-0.25254	0.186777	-0.0681101	-0.0596869	-0.381541	-0.581697	-0.153904	-0.0778914	-0.183688	-0.341193	-0.190476	-0.303337	0.000422201	-0.207275	-0.229097	0.0186393	-0.122887	-0.132821	-0.402774	-0.325203	0.588149	-0.0660345	-0.318968	-0.119353	-0.136942	-0.337377	0.382249	0.141027	-0.290037	-0.420016	-0.300737	0.117008	-0.0212948	-0.412953	0.205313	0.182686
0.0578527		0.359721	-0.517931	-0.249444	-0.204126	0.226767	-0.318227	0.0319337	-0.137131	0.393936	0.244081	-0.0228809	-0.435997	-0.24818	0.227067	-0.128047	-0.0552844	-0.388359	-0.539371	-0.119451	-0.0218403	-0.171394	-0.321038	-0.17052	-0.29611	0.0148676	-0.140428	-0.136592	0.00962038	-0.156952	-0.131979	-0.416932	-0.285166	0.591933	-0.0148175	-0.39396	-0.101084	-0.094412	-0.448648	0.248787	0.147764	-0.309725	-0.394241	-0.295355	0.140342	0.0189494	-0.36051	0.127399	0.127786
0.054889		0.382392	-0.499467	-0.280687	-0.187155	0.306368	-0.31581	0.0501037	-0.164424	0.37939	0.233333	-0.0249057	-0.435491	-0.232188	0.209738	-0.114133	-0.0244797	-0.401151	-0.534653	-0.181819	-0.0988273	0.0282957	-0.285623	-0.199637	-0.283373	-0.0531402	-0.169984	-0.107093	0.0757463	-0.135899	-0.187506	-0.390187	-0.315499	0.543926	-0.0509985	-0.322156	-0.0337518	-0.108985	-0.446706	0.234398	0.152961	-0.247172	-0.357214	-0.272087	0.112747	0.000307686	-0.405142	0.174274	0.180576
0.0557227		0.32683	-0.229266	-0.246365	-0.178516	0.319431	-0.299961	0.0048185	-0.159712	0.345099	0.0815761	-0.0482618	-0.40052	-0.283623	0.177014	-0.102938	-0.00911113	-0.385396	-0.549313	-0.175216	-0.0910141	0.0247979	-0.232619	-0.190864	-0.326324	-0.0319906	-0.185205	-0.119193	0.0293317	-0.21957	-0.175684	-0.395546	-0.343238	0.556609	-0.0154365	-0.346001	-0.121074	-0.124427	-0.439152	0.259979	0.163985	-0.0232008	-0.375385	-0.292704	0.0925214	-0.0380695	-0.345783	0.132762	0.132823
0.0540626		0.351114	-0.28443	-0.188491	-0.19567	0.437869	-0.332404	0.0132344	-0.157625	0.386543	0.0688795	-0.0436185	-0.434367	-0.25639	0.165583	-0.112322	-0.0111477	-0.366627	-0.442755	-0.265745	-0.0699162	0.0112391	-0.234166	-0.286858	-0.304173	-0.0460508	-0.200259	-0.0789267	0.000418904	0.24221	-0.1584	-0.421719	-0.354926	0.512892	0.0684031	-0.312563	-0.109782	-0.121741	-0.35887	0.274971	0.13362	-0.0598429	-0.42884	-0.30204	0.108596	-0.0456551	-0.217824	0.188863	0.173562
0.0532888		0.257329	-0.276454	-0.189509	-0.156196	0.376716	-0.318697	0.00814646	-0.114866	0.398848	0.08468	-0.0646416	-0.415213	-0.252744	0.189092	-0.128895	-0.0392	-0.404237	-0.481243	-0.179201	-0.0353794	0.0327748	-0.207913	-0.211871	-0.320766	-0.0365243	-0.144672	-0.145371	-0.0117545	0.256636	-0.0409687	-0.375404	-0.315514	0.519157	-0.0815517	-0.310446	-0.154323	-0.139208	-0.343313	0.207971	0.193076	-0.0719368	-0.448732	-0.285246	0.133716	0.0117708	-0.392291	0.106591	0.170142
0.0427823		0.259392	-0.269594	-0.252751	-0.175528	0.458855	-0.316672	0.0477707	-0.0922863	0.402446	0.0778227	-0.0777671	-0.459098	-0.30137	0.202433	-0.0853842	-0.0392735	-0.348019	-0.535081	-0.178296	0.0270686	0.0262081	-0.222006	-0.208024	-0.344824	-0.0332441	-0.192033	-0.0714483	-0.0687226	0.260304	0.0161989	-0.404809	-0.28747	0.531414	-0.134358	-0.303724	-0.0434797	-0.171855	-0.429398	0.246922	0.127613	-0.0346053	-0.475306	-0.277734	0.0017599	-0.0485798	-0.516586	0.199568	0.0831068
0.0352597		0.235877	-0.292936	-0.203584	-0.160792	0.648117	-0.304149	0.0830925	-0.069064	0.423837	0.0166306	-0.0873455	-0.469244	-0.316442	0.194877	-0.0665177	-0.0201729	-0.404131	-0.578508	-0.169136	0.0254014	0.0249222	-0.260454	-0.200478	-0.343764	0.0123854	-0.136862	-0.217975	0.000216787	0.166055	-0.00245001	-0.387883	-0.294436	0.580365	-0.180488	-0.239183	-0.0247657	-0.174147	-0.361189	0.150362	0.106746	-0.0552304	-0.425342	-0.285788	0.00391881	-0.00333411	-0.588783	0.0536198	0.156968
0.0393096		0.212365	-0.262803	-0.230762	-0.194183	0.665265	-0.319662	0.0493215	-0.10731	0.325748	0.0484145	-0.0489425	-0.420326	-0.280577	0.120347	-0.105373	-0.0469321	-0.394387	-0.526708	-0.190043	-0.0130647	0.00998151	-0.204239	-0.21603	-0.317509	-0.0996678	-0.160627	-0.0991701	0.0296356	0.213255	-0.0303432	-0.359159	-0.352156	0.550898	-0.0950523	-0.235684	-0.0906107	-0.180106	-0.284308	0.196452	0.0584726	0.00238837	-0.368494	-0.331338	-0.0798468	-0.0538757	-0.463808	0.161589	0.205685
0.0409993		0.236307	-0.259019	-0.242731	-0.185343	0.65318	-0.321867	0.0599756	-0.141493	0.373288	0.156568	-0.00496699	-0.362184	-0.255275	0.154745	-0.137555	-0.0482965	-0.405321	-0.495506	-0.219093	-0.0280567	-0.00196649	-0.177957	-0.229886	-0.281367	-0.0125642	-0.161372	-0.119725	0.0565847	0.201132	-0.0234988	-0.369337	-0.33888	0.55371	-0.0768991	-0.290061	-0.158547	-0.200874	-0.236089	0.194145	0.072769	-0.0120177	-0.358306	-0.236679	-0.0664892	-0.138166	-0.426398	0.140406	0.116175
0.0541168		0.201822	-0.239326	-0.282147	-0.189206	0.656351	-0.338622	0.0294024	-0.12396	0.346709	0.256136	0.00723647	-0.279051	-0.229418	0.132356	-0.0670005	-0.0642824	-0.39629	-0.488866	-0.318079	-0.0519934	0.0367077	-0.249468	-0.34442	-0.26471	-0.0261827	-0.202957	-0.181978	-0.00171713	0.159674	0.0285804	-0.437117	-0.342045	0.587373	-0.0211066	-0.330696	-0.127557	-0.206214	-0.247735	0.233139	0.0508714	-0.0408272	-0.384217	-0.349657	-0.144256	0.0550761	-0.351567	0.0745037	0.102426
0.0621821		0.212824	-0.228521	-0.249738	-0.256376	0.726127	-0.340961	0.0381914	-0.131202	0.300425	0.228888	-0.0790206	-0.238988	-0.306333	0.0700725	-0.0756341	-0.083948	-0.38145	-0.431337	-0.245344	-0.0408792	-0.00503496	-0.212879	-0.28122	-0.335353	-0.029191	-0.220962	-0.150302	-0.00400126	0.121783	0.0178515	-0.429825	-0.323238	0.583276	-0.0567137	-0.254677	-0.105495	-0.217168	-0.274556	0.183767	0.0313539	-0.0616935	-0.408888	-0.322518	-0.0412627	-0.0331363	-0.385658	0.117726	0.111472
0.0398821		0.212727	-0.194695	-0.235136	-0.195636	0.657845	-0.316578	0.0383332	-0.138439	0.331584	0.233031	-0.0880265	-0.236986	-0.287082	0.085715	-0.10116	-0.0523453	-0.393184	-0.357585	-0.252293	-0.0476251	-0.000650623	-0.182062	-0.261176	-0.324482	-0.00724107	-0.207327	-0.152062	0.0251796	0.201216	0.0360161	-0.399913	-0.322108	0.518057	-0.120858	-0.331691	-0.232378	-0.186095	-0.216573	0.164881	0.0433496	-0.0193083	-0.378774	-0.323035	-0.0887519	-0.118438	-0.496932	0.100857	0.0907973
0.0519279		0.205643	-0.191204	-0.251255	-0.23441	0.627453	-0.323825	0.031662	-0.0847074	0.337019	0.275601	-0.00451619	-0.120923	-0.243671	0.162	-0.0965057	-0.0728133	-0.365712	-0.343277	-0.169834	-0.0137261	0.0142199	-0.136149	-0.272541	-0.266141	-0.0471112	-0.268014	-0.191694	0.0587913	0.207251	-0.0121131	-0.426721	-0.284303	0.541835	-0.0443625	-0.334016	-0.0469257	-0.201176	-0.354214	0.136328	0.119741	-0.0599471	-0.335358	-0.264163	-0.149409	-0.0743848	-0.360881	0.0468152	0.0573446
0.0377145		0.137864	-0.183076	-0.256242	-0.222206	0.578414	-0.335461	0.0208619	-0.0747145	0.3754	0.253398	-0.0390103	-0.124063	-0.251347	0.171625	-0.183205	-0.0579906	-0.368987	-0.334711	-0.106683	0.0325162	0.0135834	-0.198377	-0.224266	-0.276991	-0.0499494	-0.239111	-0.118175	0.0507606	0.124628	0.0463306	-0.460668	-0.324637	0.550033	-0.0752639	-0.334285	-0.0640661	-0.229949	-0.287213	0.204599	0.114009	-0.090255	-0.352094	-0.292359	-0.0906731	-0.082835	-0.426171	0.119754	0.106196
0.0434121		0.189869	-0.151023	-0.248442	-0.207468	0.480541	-0.325688	0.0405224	-0.138964	0.37215	0.228986	-0.080947	0.0690987	-0.312803	0.174338	-0.157647	-0.0728694	-0.376113	-0.38651	-0.0218505	-0.0241533	0.00338302	-0.234368	-0.384743	-0.33564	-0.0583359	-0.247522	-0.117954	0.00119975	0.187438	0.0429408	-0.475194	-0.327461	0.557458	0.0226565	-0.34521	-0.28198	-0.226415	-0.319499	0.104913	0.172619	-0.0318479	-0.40933	-0.292358	-0.152247	-0.0346402	-0.352553	0.123219	0.0759101
0.0494666		0.142922	-0.181458	-0.23193	-0.215458	0.524049	-0.357504	0.0645566	-0.113235	0.39193	0.23775	-0.114802	0.0573963	-0.168801	0.171501	-0.10326	-0.0942522	-0.375438	-0.290883	0.0339838	-0.0282993	-0.00797172	-0.212209	-0.305981	-0.328834	-0.0285566	-0.270505	-0.158093	-0.0159559	0.0933172	0.0424688	-0.452666	-0.320808	0.531824	-0.0286942	-0.289712	-0.105311	-0.215799	-0.267724	0.142213	0.0676789	-0.0720517	-0.423428	-0.313214	-0.197868	-0.0205521	-0.442286	0.0807117	0.0748164
0.050157		0.133911	-0.14898	-0.24323	-0.198276	0.543911	-0.320861	0.0452686	-0.110866	0.365893	0.206802	-0.0735971	0.0984634	-0.150525	0.12229	-0.098846	-0.0833497	-0.360716	-0.301009	0.0413359	-0.0417128	-0.00657968	-0.192963	-0.308736	-0.305558	0.019045	-0.26748	-0.0989899	-0.0308764	0.201116	0.0454541	-0.282282	-0.336126	0.520485	-0.0326204	-0.306542	-0.21764	-0.256337	-0.254704	0.126309	0.139578	-0.0460928	-0.463802	-0.334881	-0.137165	-0.0586828	-0.440006	0.154122	0.0507129
0.0500474		0.118724	-0.122354	-0.222752	-0.222805	0.550874	-0.331904	0.0320619	-0.117894	0.335444	0.165637	-0.120022	0.0739394	-0.18069	0.101316	-0.0964246	-0.0653436	-0.402026	-0.380175	0.18134	-0.0434348	0.00796872	-0.219742	-0.331087	-0.319793	-0.0394935	-0.265054	-0.0717503	0.00665542	0.195014	0.0837876	-0.337332	-0.373071	0.471166	-0.0160711	-0.302053	-0.0796425	-0.258158	-0.232043	0.108904	0.0870109	-0.0448376	-0.378188	-0.325236	-0.135776	-0.00952768	-0.314851	0.148848	0.0861908
0.048039		0.105658	-0.156334	-0.221291	-0.21598	0.625106	-0.351123	0.0257496	-0.140105	0.343127	0.110431	-0.083335	0.0903375	-0.152747	0.104378	-0.121827	-0.0937792	-0.371657	-0.379771	0.243694	-0.0624767	0.0122487	-0.189105	-0.261268	-0.298293	-0.0490425	-0.262348	-0.126786	-0.0606599	0.207612	0.00257399	-0.30575	-0.328907	0.519845	0.0136558	-0.360003	-0.205558	-0.249512	-0.222485	0.0795302	0.049591	-0.0590788	-0.464646	-0.31917	-0.119721	0.110899	-0.550764	0.227088	0.0305183
0.0480934		0.0919662	-0.062192	-0.211418	-0.240976	0.643299	-0.352637	0.0275167	-0.109591	0.329849	0.0949346	-0.0709949	0.0663245	-0.160158	0.123224	-0.140724	-0.0915247	-0.393587	-0.375108	0.342444	-0.0317461	-0.00707683	-0.17569	-0.409127	-0.322899	-0.0596152	-0.281455	-0.117587	0.136001	0.162897	0.0505229	-0.108152	-0.395252	0.539563	0.00162762	-0.390977	-0.105116	-0.249754	-0.276447	0.116055	0.0512472	-0.000834584	-0.508882	-0.285564	-0.0811649	0.0699731	-0.553076	0.206487	0.0945338
0.0489338		0.0550783	-0.0667323	-0.176609	-0.235339	0.693648	-0.340159	0.0339305	-0.225589	0.270908	0.0239111	-0.13129	0.0919089	-0.194865	0.0696875	-0.163034	-0.0708112	-0.424339	-0.350326	0.373369	-0.112426	0.0327679	-0.176496	-0.359766	-0.337385	-0.0485337	-0.249464	-0.135021	0.175259	0.201222	0.0256179	-0.0966103	-0.333356	0.511822	0.039889	-0.398203	-0.119254	-0.275443	-0.19112	0.00147041	0.0781694	-0.0677247	-0.461192	-0.298266	-0.201393	0.111862	-0.492346	0.159265	0.0498437
0.0440877		0.105476	-0.0635702	-0.22791	-0.242265	0.654225	-0.313577	0.0278083	-0.201582	0.291126	0.0327322	-0.089448	0.0890491	-0.185463	0.0933171	-0.0839441	0.0113353	-0.422022	-0.450189	0.425871	-0.0989492	0.0169721	-0.185492	-0.296873	-0.333256	-0.0499628	-0.218976	-0.151682	0.163024	0.12177	0.0500742	-0.099615	-0.376452	0.502799	0.0632856	-0.373181	-0.181893	-0.250491	-0.259835	0.123834	0.112455	0.00692481	-0.451012	-0.333642	-0.13933	0.0442275	-0.473727	0.148514	0.00195591
0.0376538		0.0584022	-0.06817	-0.257173	-0.193442	0.682362	-0.3311	0.00812573	-0.229542	0.333296	-0.0216612	-0.131311	0.0907211	-0.206308	0.135198	-0.103634	0.028863	-0.34328	-0.407547	0.334131	-0.15017	-0.000405697	-0.148353	-0.410623	-0.350341	-0.0723056	-0.23461	-0.176011	0.1326	0.133691	0.0233687	-0.0299534	-0.342773	0.525089	0.0727191	-0.426464	-0.199164	-0.233443	-0.297638	-0.0185458	0.111937	-0.0576966	-0.502004	-0.325258	-0.0860363	0.0152975	-0.458812	0.292592	0.0401846
0.0206934		0.0182369	-0.0673997	-0.261097	-0.244615	0.890481	-0.325145	0.0379126	-0.19299	0.30351	-0.0212628	-0.105329	0.150505	-0.212549	0.0950457	-0.198011	0.06155	-0.377268	-0.442803	0.422899	-0.122743	-0.000280924	-0.137629	-0.266264	-0.357786	-0.0589809	-0.26435	-0.247042	0.114773	0.0848016	0.0651502	0.0132298	-0.32946	0.495624	-0.0195477	-0.361266	-0.233112	-0.25593	-0.343555	-0.0102337	0.0270281	-0.00108442	-0.50872	-0.280688	-0.078906	-0.0115191	-0.591889	0.193419	0.0689206
0.0339861		0.063782	-0.0629561	-0.261799	-0.174752	0.874212	-0.338996	-0.0247704	-0.207012	0.314133	-0.0213293	-0.114606	0.130965	-0.194459	0.130897	-0.133994	0.190531	-0.399358	-0.425543	0.33608	-0.11276	0.0175965	-0.136972	0.0635225	-0.341376	-0.0666636	-0.289591	-0.200642	0.157535	0.0921163	0.0531373	0.00900439	-0.402718	0.438164	0.0677363	-0.341623	-0.159627	-0.220769	-0.311687	0.063404	0.0191453	-0.066132	-0.471625	-0.256635	-0.148842	0.0639788	-0.459145	0.246189	0.0139857
0.0306977		0.0865506	-0.0677969	-0.259526	-0.217172	0.875865	-0.37172	0.00723101	-0.180928	0.281725	-0.0921365	-0.131468	0.111754	-0.18846	0.089637	-0.139503	0.193498	-0.387041	-0.472262	0.364142	-0.145123	0.0125039	-0.225863	0.156582	-0.332893	-0.074114	-0.214449	-0.163453	0.15322	0.0432848	0.0685148	0.0127552	-0.351214	0.465041	0.056537	-0.338883	-0.127687	-0.272258	-0.309002	0.0785271	0.0671552	-0.0145035	-0.452389	-0.33796	-0.0993209	0.219586	-0.57916	0.308143	-0.0496238
0.0386514		-0.0103862	-0.0627623	-0.227327	-0.171115	0.928957	-0.363175	0.00570674	-0.198148	0.29861	-0.0739872	-0.106458	0.0904698	-0.182947	0.0726036	-0.168007	0.159076	-0.396754	-0.422492	0.415068	-0.151369	-0.00190791	-0.230272	0.166277	-0.318611	-0.0915914	-0.199772	-0.199661	0.194709	0.103927	0.0416536	0.00279703	-0.354352	0.438247	0.119436	-0.345647	-0.0606838	-0.263744	-0.230482	0.0677945	0.0733249	-0.0127618	-0.401818	-0.161664	-0.0757932	0.15785	-0.460467	0.305633	-0.000698371
0.0432058		0.0140401	-0.0880629	-0.26421	-0.203195	0.856916	-0.34771	0.0421295	-0.184455	0.257871	-0.124781	-0.0844121	0.11397	-0.175237	0.0339779	-0.192665	0.187768	-0.365183	-0.44117	0.440718	-0.0111241	0.0116107	-0.190885	0.183715	-0.310898	-0.0927637	-0.214634	-0.243645	0.196536	0.0712901	0.0434106	0.0328437	-0.347603	0.440895	0.139889	-0.266997	-0.151161	-0.26577	-0.337182	0.122365	0.102018	-0.0246998	-0.379608	-0.232525	-0.114581	0.0843438	-0.445878	0.256454	0.0755229
0.0343992		-0.00733022	-0.0764403	-0.211561	-0.191785	0.813033	-0.370011	-0.0169479	-0.191763	0.265113	-0.117411	-0.0924103	0.127765	-0.184287	0.0878177	-0.132145	0.273419	-0.405235	-0.396802	0.425494	-0.0479818	0.00829204	-0.18075	0.193708	-0.314953	-0.0554978	-0.273801	-0.235015	0.237723	0.105985	0.0253107	0.0641675	-0.376137	0.467437	0.18159	-0.370996	-0.206229	-0.271406	-0.213428	0.107619	0.0723404	-0.0299781	-0.358589	-0.206155	-0.0964869	0.168819	-0.377728	0.262778	-0.0181102
0.0321143		-0.0520007	-0.0803158	-0.212206	-0.180811	0.745579	-0.367273	-0.0584429	-0.207534	0.26184	-0.165205	-0.0435023	0.0758566	-0.169169	0.0320088	-0.138452	0.273412	-0.383628	-0.418246	0.363756	-0.0692925	-0.00397731	-0.167243	0.102719	-0.292953	-0.105057	-0.254205	-0.139472	0.168518	0.047422	0.0528474	0.0324825	-0.402278	0.473619	0.157291	-0.338898	-0.118419	-0.267053	-0.168973	0.0951918	0.0626678	0.0585463	-0.401191	-0.324827	-0.0477289	0.377236	-0.399248	0.357836	-0.00840811
0.0312749		0.0261899	-0.0960583	-0.219284	-0.219678	0.727878	-0.389643	-0.0372654	-0.22329	0.243879	-0.206116	-0.109305	0.09342	-0.216016	0.00368185	-0.200783	0.282902	-0.37333	-0.37792	0.374899	-0.0667378	0.027901	-0.202359	0.101172	-0.33583	-0.0537062	-0.257392	-0.195671	0.152375	0.0684104	0.000164205	0.0715918	-0.421785	0.423777	0.112481	-0.349693	-0.130647	-0.299521	-0.250485	0.13674	0.0445384	0.0446904	-0.383332	-0.222108	-0.0954316	0.465691	-0.441373	0.290701	0.0597324
0.0320566		-0.015353	-0.0948777	-0.234625	-0.216226	0.726663	-0.399677	-0.0122741	-0.195573	0.273437	-0.153207	-0.132058	0.0666339	-0.202427	0.0565086	-0.135576	0.270248	-0.421175	-0.355465	0.342967	-0.0701394	-0.0395321	-0.26689	0.0819652	-0.33518	-0.0551303	-0.292378	-0.175569	0.182768	0.0284796	-0.00479743	0.0722538	-0.395274	0.404929	0.168881	-0.352652	-0.157192	-0.280717	-0.259166	0.0750035	0.0496255	0.0584781	-0.374881	-0.216365	-0.107479	0.428943	-0.365781	0.330244	0.0432034
0.0344543		-0.0489702	-0.0786283	-0.218084	-0.231219	0.646101	-0.383081	-0.0672801	-0.213094	0.220669	-0.188637	-0.0989139	0.0664687	-0.162356	0.0121243	-0.143904	0.288407	-0.421847	-0.3589	0.351049	-0.0960244	-0.025452	-0.241864	0.0683634	-0.293773	-0.0772803	-0.334408	-0.208102	0.231927	0.0526006	0.0212502	0.0671551	-0.39564	0.415357	0.193278	-0.379734	-0.177464	-0.265835	-0.2581	0.0688802	0.0621423	0.0404133	-0.353281	-0.138666	-0.153175	0.491038	-0.399748	0.236114	-0.0542506
0.0344487		-0.0629863	-0.0672554	-0.262636	-0.234622	0.633335	-0.414956	-0.0459436	-0.175853	0.204084	-0.217121	-0.189821	0.0202929	-0.251313	0.0287993	-0.102409	0.272227	-0.411573	-0.419246	0.392337	-0.0729989	-0.0766057	-0.233377	0.0895375	-0.369002	-0.0605143	-0.27144	-0.199086	0.200822	0.0214612	0.028159	0.113337	-0.379313	0.437472	0.215489	-0.41156	-0.261665	-0.307701	-0.336149	0.081178	0.0149357	0.096447	-0.37957	-0.138274	-0.153728	0.4831	-0.385436	0.274685	0.0492361
0.0269638		-0.0303175	-0.115622	-0.241931	-0.250048	0.597797	-0.419252	-0.0687476	-0.171808	0.211334	-0.203417	-0.211073	0.0291303	-0.242456	0.0647147	-0.128221	0.237571	-0.414624	-0.3635	0.402861	-0.058075	-0.128415	-0.23613	0.0904966	-0.379337	-0.0827403	-0.276955	-0.151072	0.185249	0.0384999	0.0102605	0.162047	-0.429003	0.385544	0.127458	-0.354654	-0.23532	-0.324916	-0.304404	0.0504971	-0.0101497	0.0487315	-0.425634	-0.161086	-0.262887	0.529095	-0.52664	0.343897	0.0247645
0.0193744		-0.101411	-0.109653	-0.217319	-0.254608	0.554251	-0.400446	-0.0427861	-0.213419	0.251775	-0.201684	-0.225667	0.053795	-0.255132	0.0500479	-0.152853	0.256945	-0.406414	-0.350894	0.425803	-0.0978982	-0.0970124	-0.310124	0.123778	-0.376051	-0.0986662	-0.272606	-0.117829	0.136576	-0.0260639	0.0197122	0.166121	-0.394027	0.339056	0.251233	-0.384587	-0.16348	-0.355326	-0.206911	0.04828	0.0449731	0.100428	-0.462968	-0.133231	-0.118599	0.424757	-0.486526	0.336909	0.0347589
0.0308951		-0.0639021	-0.143575	-0.260431	-0.263917	0.564365	-0.409893	-0.0557728	-0.132192	0.273355	-0.240877	-0.240878	0.0368969	-0.24473	0.0648161	-0.163957	0.261727	-0.395877	-0.367455	0.435795	-0.100134	-0.130997	-0.218984	0.231963	-0.37659	-0.0405143	-0.301292	-0.176275	0.189373	0.398112	0.0321317	0.178102	-0.390128	0.356024	0.240054	-0.38397	-0.20747	-0.277943	-0.327907	0.0175742	0.0509691	0.0124152	-0.401034	-0.178529	0.0635823	0.517728	-0.462377	0.290261	-0.0299454
0.0394407		-0.07957	-0.137183	-0.254064	-0.272077	0.491933	-0.424763	-0.0313115	-0.0767705	0.227881	-0.238913	-0.222825	0.0554455	-0.246447	0.0761275	-0.151232	0.220304	-0.375894	-0.264958	0.347841	-0.078558	-0.0951584	-0.22992	0.146325	-0.379889	-0.104901	-0.280996	-0.215495	0.170402	0.266378	0.0174829	0.102945	-0.373658	0.373005	0.307185	-0.351277	-0.207572	-0.271822	-0.273085	-0.00677692	0.00361569	0.0691775	-0.453896	-0.164718	0.0896542	0.406068	-0.380013	0.255675	0.0563621
0.0424898		-0.0990706	-0.106078	-0.292302	-0.324384	0.511275	-0.388738	-0.0620496	-0.113188	0.15866	-0.257489	-0.207078	0.0876489	-0.218271	-0.0189085	-0.145804	0.334922	-0.404967	-0.356844	0.404248	-0.0925898	-0.0955183	-0.22261	0.20929	-0.348433	-0.0804503	-0.380847	-0.153229	0.181207	0.225357	0.0873983	0.0878043	-0.393701	0.371998	0.351666	-0.428552	-0.168779	-0.261845	-0.310649	0.080887	0.0141823	0.052292	-0.387315	-0.191047	0.169585	0.448199	-0.311859	0.309926	0.0675769
0.0362452		-0.0308471	-0.0887167	-0.313222	-0.287501	0.39163	-0.387501	-0.0593359	-0.0754564	0.143235	-0.180769	-0.126133	0.101837	-0.264008	0.00206292	-0.156822	0.332119	-0.403578	-0.168745	0.372832	-0.0557442	-0.0894079	-0.176106	0.149832	-0.369808	-0.0797925	-0.344644	-0.0947432	0.165951	0.304375	0.0580929	0.0850956	-0.381664	0.380034	0.305221	-0.379925	-0.141905	-0.268813	-0.34516	0.0367031	0.0285262	0.132648	-0.393595	-0.268663	0.245809	0.459472	-0.385765	0.380001	0.0263843
0.0293747		-0.0491828	-0.11933	-0.275452	-0.288341	0.366982	-0.386716	0.00322303	-0.07692	0.104224	-0.220515	-0.0993461	0.111148	-0.240084	-0.0661647	-0.132923	0.417866	-0.380405	-0.155469	0.374277	-0.0776651	-0.0824049	-0.229961	0.162635	-0.344914	-0.133669	-0.350898	-0.123526	0.188363	0.245059	-0.0615705	0.113634	-0.369037	0.378552	0.22521	-0.380094	-0.00289606	-0.312834	-0.331411	-0.0254836	0.0413187	0.0584161	-0.338589	-0.197581	0.341587	0.393507	-0.366466	0.346723	0.0157529
0.0307797		-0.0866358	-0.0942406	-0.297916	-0.293849	0.394965	-0.381837	-0.0200758	-0.144085	0.110903	-0.249688	-0.119543	0.103409	-0.268119	-0.0691365	-0.123237	0.314821	-0.406271	-0.13239	0.362056	-0.122997	-0.060035	-0.267498	0.164856	-0.381174	-0.0883012	-0.346511	-0.162395	0.151284	0.276965	0.0298341	0.0884269	-0.382541	0.373693	0.287831	-0.378029	-0.193516	-0.27399	-0.353721	-0.00696972	0.00950508	0.111257	-0.379187	-0.255735	0.292908	0.429887	-0.289058	0.296463	0.132626
0.019342		-0.0976544	-0.190013	-0.278382	-0.294671	0.354578	-0.362704	-0.00147044	-0.157786	0.126097	-0.281226	-0.167837	0.106974	-0.299899	-0.0585903	-0.10921	0.347591	-0.409662	-0.141238	0.39776	-0.158647	-0.0812964	-0.199102	0.193731	-0.405872	-0.0591943	-0.271048	-0.127125	0.17654	0.267913	0.0264662	0.072761	-0.412843	0.369158	0.271247	-0.317397	-0.220962	-0.260583	-0.309231	0.0409682	0.0717025	0.0759154	-0.354486	-0.140079	0.334706	0.347257	-0.320949	0.316596	0.109193
0.0215269		-0.122441	-0.128339	-0.280732	-0.297878	0.343416	-0.378895	0.00895889	-0.127261	0.130564	-0.301318	-0.109972	0.153954	-0.254476	-0.05554	-0.121692	0.307975	-0.407687	-0.0826372	0.349251	-0.117577	-0.0336396	-0.137595	0.163614	-0.372026	-0.0503977	-0.184927	-0.112197	0.154474	0.223095	0.00146172	0.0718546	-0.364012	0.347598	0.27288	-0.358776	-0.206909	-0.286288	-0.377165	0.00151036	0.00449583	0.0681894	-0.41601	-0.276381	0.386469	0.336449	-0.253247	0.363647	0.156503
0.0109944		-0.0973182	-0.154626	-0.293362	-0.283688	0.311634	-0.368785	-0.0425572	-0.103611	0.0996146	-0.273156	-0.108973	0.124691	-0.2752	-0.0661521	-0.156644	0.3132	-0.398414	-0.101956	0.316831	-0.0929196	-0.0711606	-0.205801	0.0828289	-0.378675	-0.105915	-0.193103	-0.132926	0.0835186	0.206317	0.0393433	0.0281594	-0.400702	0.328734	0.275865	-0.368742	-0.173256	-0.289362	-0.353031	0.047826	0.0192545	-0.0136892	-0.437604	-0.245873	0.378982	0.36346	-0.25927	0.31606	0.167296
0.00356999		-0.0929255	-0.161233	-0.289635	-0.278689	0.245136	-0.381865	-0.012811	-0.105466	0.0912217	-0.291653	-0.117398	0.153476	-0.294272	-0.0715976	-0.144612	0.330435	-0.410445	-0.0736032	0.303862	-0.0675689	-0.0598572	-0.173009	0.0763657	-0.38422	-0.0938146	-0.206366	-0.114577	0.134667	0.280494	0.0712499	0.0128022	-0.417435	0.335273	0.23475	-0.348365	-0.212361	-0.329359	-0.356165	0.00548587	-0.0291994	-0.049924	-0.381374	-0.255584	0.391375	0.383157	-0.313935	0.35459	0.203866
0.00471424		-0.106757	-0.129133	-0.252234	-0.278316	0.233417	-0.333303	-0.0267943	-0.142104	0.0647222	-0.279732	-0.105103	0.0570838	-0.298976	-0.0989731	-0.141103	0.335066	-0.374336	-0.12678	0.32274	-0.146222	-0.0677117	-0.241938	0.0894416	-0.37754	-0.0897844	-0.200886	-0.139797	0.156372	0.234896	0.0918888	0.0320971	-0.442256	0.350294	0.270054	-0.354546	-0.182187	-0.303611	-0.266566	0.0721028	0.0618242	0.0180042	-0.339272	-0.208818	0.157188	0.404197	-0.264084	0.311748	0.157825
0.00763475		-0.120863	-0.141447	-0.23962	-0.281595	0.259734	-0.394338	-0.0398815	-0.16063	0.0466767	-0.311904	-0.100425	0.0776617	-0.270189	-0.129166	-0.10139	0.330318	-0.398907	-0.0802686	0.291468	-0.181059	-0.0707047	-0.170139	0.0406943	-0.370613	-0.0964099	-0.186599	-0.127659	0.12701	0.169303	0.0260216	0.0175526	-0.388789	0.265205	0.410168	-0.410506	-0.233254	-0.298948	-0.321464	0.0655419	-0.12447	-0.0506853	-0.399271	-0.267255	0.262599	0.39029	-0.201504	0.319601	0.233044
0.0218603		-0.11149	-0.133104	-0.318031	-0.286894	0.255673	-0.385831	-0.016614	-0.169715	0.0847232	-0.271394	-0.133988	0.0307951	-0.27647	-0.0707615	-0.129491	0.323887	-0.393663	-0.15007	0.331388	-0.205153	-0.0544951	-0.251381	0.0750388	-0.380454	-0.0929666	-0.171481	-0.13878	0.0551199	0.197574	0.0064918	-0.06324	-0.38548	0.311387	0.327141	-0.379747	-0.246027	-0.29865	-0.40963	0.0577092	-0.0462406	0.00854611	-0.500292	-0.23854	0.214418	0.367083	-0.323263	0.314908	0.167257
0.0193961		-0.180449	-0.141529	-0.275614	-0.281937	0.23365	-0.392464	-0.0293511	-0.0648314	0.0304668	-0.263882	-0.136873	0.0434406	-0.271517	-0.0865908	-0.159947	0.359452	-0.374493	-0.123741	0.273967	-0.165692	-0.0835987	-0.279672	0.0179522	-0.373451	-0.0715106	-0.124031	-0.0937557	0.0513829	0.25897	0.0404868	-0.030285	-0.391707	0.279571	0.406303	-0.373941	-0.246949	-0.34366	-0.334209	-0.115621	-0.027228	0.125308	-0.50104	-0.237399	0.239712	0.424385	-0.167439	0.338589	0.238463
0.0179123		-0.12611	-0.129522	-0.279994	-0.32029	0.218856	-0.416643	-0.0372489	-0.0799867	0.0333882	-0.287404	-0.133789	0.0527677	-0.264874	-0.0983554	-0.196193	0.324263	-0.411874	-0.129756	0.288995	-0.176252	-0.0541127	-0.348877	0.0416469	-0.365294	-0.0562968	-0.222272	-0.178004	0.0915439	0.178927	0.0468779	-0.0181058	-0.431673	0.317206	0.340322	-0.351562	-0.129452	-0.320532	-0.386539	0.0122292	-0.038656	0.0991854	-0.463739	-0.25718	0.210979	0.421563	-0.273671	0.233553	0.248804
0.0148105		-0.178434	-0.117634	-0.306758	-0.301871	0.178473	-0.410324	-0.0541293	0.00907736	0.0418055	-0.332062	-0.215785	0.00521357	-0.159382	-0.103656	-0.214075	0.338043	-0.421411	-0.129112	0.273182	-0.156009	0.0837294	-0.333076	0.0140289	-0.425613	-0.145089	-0.202024	-0.129671	0.0509455	0.222122	0.0282588	-0.0208743	-0.439351	0.30421	0.369802	-0.405028	-0.251064	-0.272682	-0.402952	-0.0632592	-0.0772078	0.0816454	-0.487691	-0.225129	0.169139	0.424266	-0.226975	0.329081	0.153546
0.0241738		-0.152116	-0.113586	-0.327766	-0.276876	0.101887	-0.416756	-0.0621048	0.0199907	0.0533326	-0.295466	-0.2457	0.0347291	-0.122066	-0.0819425	-0.193509	0.240517	-0.425695	-0.072288	0.424383	-0.14368	0.124923	-0.27941	-0.0490105	-0.405102	-0.112088	-0.151634	-0.133044	0.00993482	0.152312	0.00841181	-0.0489412	-0.41329	0.32883	0.326157	-0.460062	-0.220629	-0.234161	-0.444854	-0.0817089	-0.056175	0.107966	-0.527952	-0.231327	0.206521	0.389169	-0.15844	0.293291	0.10365
0.0214009		-0.169422	-0.156924	-0.278191	-0.258706	0.141371	-0.410642	-0.0272226	-0.0319155	0.107851	-0.337636	-0.238329	0.0650776	-0.151778	0.00282496	-0.193113	0.298842	-0.411908	-0.0777709	0.389376	-0.231493	0.0497252	-0.307848	-0.0238435	-0.414949	-0.123274	-0.206015	-0.108588	0.0413668	0.23271	0.0443975	-0.00391939	-0.420859	0.242791	0.384869	-0.337733	-0.160169	-0.295072	-0.389514	-0.0543553	-0.0637743	0.0333059	-0.511088	-0.211408	0.127817	0.288911	-0.0780524	0.318695	0.180167
0.0241809		-0.199462	-0.118804	-0.319665	-0.270381	0.0820026	-0.384107	-0.0680199	0.0112963	0.0670104	-0.304455	-0.205624	0.0840375	-0.133178	-0.0585498	-0.242288	0.312233	-0.393958	-0.0911127	0.408291	-0.209323	0.152237	-0.288664	-0.078748	-0.400428	-0.134081	-0.187935	-0.146743	0.0540551	0.232893	-0.0230586	-0.077374	-0.427618	0.291958	0.405843	-0.42922	-0.253413	-0.262045	-0.423528	-0.0280125	-0.052466	0.0882743	-0.482932	-0.227704	0.264015	0.59866	-0.0475281	0.283661	0.0780657
0.0357111		-0.165618	-0.127348	-0.307478	-0.270194	0.11558	-0.400084	-0.047654	-0.0474036	0.0635116	-0.319734	-0.223565	0.0787786	-0.144248	-0.0485706	-0.241359	0.279431	-0.419119	-0.167194	0.424379	-0.234474	0.149522	-0.290587	-0.0516633	-0.392268	-0.131686	-0.166015	-0.0780905	0.0662369	0.205519	-0.0786586	-0.0260196	-0.395335	0.258795	0.400721	-0.425048	-0.23928	-0.319956	-0.368133	-0.0153408	-0.0839774	0.090987	-0.498407	-0.244642	0.268262	0.540322	-0.0664308	0.351514	0.131126
0.0308894		-0.131591	-0.14418	-0.307778	-0.267592	0.0981914	-0.383499	-0.0262719	-0.0428546	0.111375	-0.331045	-0.196553	0.106058	-0.118561	-0.0115861	-0.288291	0.24495	-0.397658	-0.137126	0.434462	-0.207035	0.164014	-0.23596	0.000170788	-0.386023	-0.111738	-0.259496	-0.111348	0.0170263	0.207521	0.0216807	0.0033661	-0.390607	0.308786	0.351721	-0.394536	-0.194256	-0.336342	-0.355099	0.0599035	-0.0396635	0.0865244	-0.505375	-0.198092	0.23942	0.46852	-0.250783	0.22342	0.0510378
0.0277621		-0.171293	-0.105938	-0.301295	-0.23705	0.0518537	-0.42486	-0.0305835	0.0609139	0.114233	-0.346096	-0.242875	0.0566823	-0.134765	-0.0525268	-0.285458	0.244499	-0.435073	-0.135185	0.413381	-0.0376136	0.132404	-0.234994	-0.0182788	-0.413606	-0.154739	-0.259419	-0.0536141	-0.0588065	0.179458	-0.0352631	-0.00474035	-0.403306	0.272021	0.370953	-0.396909	-0.206304	-0.346317	-0.381562	-0.0427607	-0.122054	-0.0143861	-0.575418	-0.26092	0.212301	0.407279	-0.20959	0.218819	0.16176
0.0243421		-0.210526	-0.131029	-0.279121	-0.240682	-0.000577795	-0.429079	-0.0315454	0.170177	0.145651	-0.376634	-0.191651	0.0825279	-0.130033	-0.0341227	-0.300467	0.272894	-0.419944	-0.0967902	0.344291	-0.0313094	0.135815	-0.206838	-0.0202766	-0.388766	-0.102397	-0.25363	-0.00855313	0.00776854	0.170092	-0.0551255	0.0179999	-0.396534	0.271488	0.349189	-0.375388	-0.245788	-0.418223	-0.388652	-0.0947222	-0.153631	0.0220189	-0.508227	-0.210283	0.0665275	0.249052	-0.239499	0.274375	0.309144
0.0357618		-0.210837	-0.101284	-0.280781	-0.248215	-0.00375436	-0.430694	-0.0791319	0.184352	0.0928055	-0.360938	-0.206175	0.130706	-0.143172	-0.0796692	-0.330891	0.189332	-0.421919	-0.123843	0.325314	-0.00729424	0.138726	-0.248547	0.00515186	-0.400141	-0.133062	-0.208145	-0.11746	-0.0332587	0.0962519	-0.0770952	0.108262	-0.451303	0.287137	0.408957	-0.387827	-0.261097	-0.373571	-0.454496	-0.023427	-0.164156	0.0294378	-0.514223	-0.245128	0.141173	0.286096	-0.056855	0.147561	0.146355
0.0349527		-0.222519	-0.0682099	-0.333033	-0.324083	-0.0310886	-0.385186	-0.0615938	0.156926	0.131268	-0.378653	-0.16546	0.101341	-0.0941287	-0.0071467	-0.272738	0.148087	-0.394353	-0.116556	0.277581	-0.0414048	0.151701	-0.303368	-0.0291133	-0.358834	-0.0963095	-0.254374	-0.0374499	0.0466689	0.164397	-0.0613414	0.0809971	-0.428642	0.251009	0.354846	-0.423014	-0.285819	-0.419212	-0.480091	-0.0258356	-0.0774752	0.0532769	-0.428135	-0.235567	0.106238	0.37047	-0.13078	0.217862	0.167796
0.0344987		-0.202662	-0.0824286	-0.30038	-0.30647	-0.0605631	-0.395898	-0.112142	0.14023	0.130557	-0.336361	-0.162562	0.0273114	-0.129787	-0.0307736	-0.334541	0.17493	-0.437161	-0.0790884	0.324674	-0.07831	0.128224	-0.252991	-0.0400055	-0.371449	-0.106673	-0.280594	0.0309631	0.0265743	0.194442	-0.0823388	0.0231905	-0.44275	0.246103	0.339073	-0.390876	-0.292055	-0.38509	-0.449453	-0.069334	-0.0973942	0.0770522	-0.483528	-0.173257	0.0041882	0.261967	-0.15676	0.209394	0.206496
0.0285929		-0.203584	-0.075703	-0.270597	-0.33573	-0.0360513	-0.411642	-0.0591269	0.149951	0.129615	-0.427741	-0.179183	-0.00561488	-0.117832	-0.0153129	-0.276651	0.132058	-0.411087	-0.0549629	0.292457	-0.0557954	0.132595	-0.20078	-0.0934903	-0.37112	-0.140002	-0.19925	0.00299455	0.0379625	0.110407	-0.0294397	-0.0672519	-0.42051	0.267638	0.329436	-0.414998	-0.205225	-0.368431	-0.435299	0.0151648	-0.161435	0.0419741	-0.46187	-0.195179	0.00454341	0.273517	-0.183983	0.162537	0.158643
0.0257054		-0.189019	-0.0814415	-0.330217	-0.299739	-0.015107	-0.367615	-0.0724161	0.176234	0.080475	-0.414058	-0.19692	0.00904986	-0.139102	-0.0660788	-0.336256	0.158989	-0.402172	-0.120633	0.367388	-0.022064	0.119322	-0.224664	-0.0142295	-0.383693	-0.13871	-0.181787	0.00139223	0.0419548	0.185106	-0.0679287	-0.00718303	-0.449127	0.210525	0.341271	-0.395612	-0.176696	-0.420509	-0.519274	-0.0192071	-0.0462881	-0.00218	-0.430643	-0.25554	-0.0605756	0.284314	-0.146444	0.156157	0.16966
0.0344506		-0.201574	-0.0739361	-0.289295	-0.331818	-0.05128	-0.369962	-0.0173929	0.192924	0.092034	-0.465926	-0.209883	0.00459844	-0.137348	-0.0786233	-0.332188	0.199409	-0.415172	-0.13269	0.34147	-0.0473317	0.155746	-0.306733	-0.00549435	-0.395261	-0.136041	-0.171705	0.0403325	-0.019752	0.0751412	-0.034712	-0.018652	-0.410564	0.234757	0.410837	-0.350085	-0.266543	-0.405509	-0.479604	0.0503071	-0.0821829	-0.0119088	-0.456542	-0.179308	-0.0404533	0.454718	-0.0538354	0.212473	0.182676
0.0410691		-0.175102	-0.0799527	-0.318657	-0.33239	-0.122649	-0.379475	-0.0636085	0.29664	0.0636502	-0.369393	-0.18013	-0.00706312	-0.162012	-0.0892932	-0.266799	0.18689	-0.421187	-0.10407	0.364904	0.0254556	0.132373	-0.254131	-0.0194169	-0.389514	-0.14688	-0.230799	0.0417887	0.0478333	0.11214	-0.0772129	-0.0498619	-0.426728	0.261861	0.381822	-0.375185	-0.30087	-0.413419	-0.459887	0.014932	-0.0918873	0.0121309	-0.39414	-0.214333	-0.121801	0.361549	-0.0924064	0.22045	0.09738
0.0406601		-0.219238	-0.0884025	-0.294835	-0.332821	-0.088842	-0.353007	-0.0695772	0.289376	0.0918402	-0.424602	-0.212242	-0.00945464	-0.159049	-0.0418223	-0.390754	0.175735	-0.430984	-0.111065	0.315391	0.0187832	0.146348	-0.244954	-0.0639719	-0.394472	-0.10401	-0.15073	0.0436674	-0.0418334	0.10085	-0.0556221	-0.0906068	-0.466446	0.241634	0.35292	-0.341578	-0.224086	-0.385543	-0.451545	-0.0364924	-0.0266529	-0.085724	-0.513494	-0.242782	0.0115309	0.39042	-0.125313	0.223254	0.0294082
0.0412323		-0.205968	-0.115849	-0.296719	-0.35935	-0.12897	-0.380896	-0.0342478	0.272125	0.0986329	-0.42379	-0.158469	-0.0278371	-0.129303	-0.0740766	-0.36499	0.15983	-0.424604	-0.0877787	0.357949	-0.0157164	0.14205	-0.294969	-0.0480707	-0.35929	-0.12137	-0.151727	0.0697982	-0.0162137	0.0889798	-0.0375244	-0.0592784	-0.38736	0.237653	0.33547	-0.214488	-0.175853	-0.377857	-0.415047	-0.0219614	-0.116197	-0.0308461	-0.47932	-0.186619	-0.0675031	0.401217	-0.16137	0.226862	0.021711
0.0477237		-0.141821	-0.113397	-0.327496	-0.335393	-0.129683	-0.409663	-0.00113683	0.288005	0.0732792	-0.403214	-0.210438	-0.0153061	-0.169478	-0.0983808	-0.400032	0.157376	-0.419757	-0.142641	0.28353	0.0142625	0.133756	-0.306	-0.0978348	-0.395675	-0.119832	-0.165325	-0.0620875	-0.051775	0.034332	-0.041363	-0.050938	-0.377409	0.21977	0.217099	-0.18653	-0.26167	-0.3925	-0.463952	-0.116744	-0.152796	-0.0392904	-0.52647	-0.287072	-0.0873208	0.338411	-0.325345	0.0871381	0.0449313
0.0549237		-0.195344	-0.0759161	-0.30766	-0.294676	0.00485662	-0.374955	-0.0431812	0.221607	0.108802	-0.403052	-0.224399	-0.0293211	-0.191762	-0.0364926	-0.41595	0.214569	-0.414701	-0.0729247	0.268389	0.232944	0.138816	-0.270139	-0.110911	-0.410373	-0.134709	-0.122986	0.0186005	-0.0351685	0.0561129	-0.0602607	-0.0694538	-0.394357	0.209423	0.304256	-0.180785	-0.225201	-0.386139	-0.430418	-0.0094158	-0.0831795	-0.00186614	-0.504735	-0.217721	-0.0790155	0.368194	-0.194096	0.175229	0.0611274
0.058991		-0.199644	-0.123736	-0.311117	-0.323013	-0.124857	-0.388742	0.00202651	0.221146	0.0834601	-0.43219	-0.197858	-0.0506558	-0.150792	-0.111307	-0.38628	0.150212	-0.430387	-0.0923927	0.275967	0.193348	0.161441	-0.304572	-0.129908	-0.380476	-0.136498	-0.159748	-0.043693	-0.0206038	0.0735552	-0.0986712	-0.0810239	-0.377521	0.187401	0.257406	-0.139608	-0.239194	-0.385151	-0.442279	0.0493923	-0.0910228	-0.0911074	-0.503821	-0.199496	-0.136836	0.300087	-0.264212	0.156482	0.0318942
0.0560609		-0.173369	-0.0819821	-0.325952	-0.362377	-0.1073	-0.384399	-0.0308651	0.213756	0.120012	-0.37044	-0.206422	-0.0695958	-0.133212	-0.0507397	-0.456194	0.207752	-0.43539	-0.125492	0.118056	0.135202	0.140339	-0.261081	-0.296201	-0.363774	-0.129874	-0.189078	-0.0245185	0.0197512	0.0483144	0.00753903	-0.214981	-0.348718	0.238686	0.336647	-0.182153	-0.246774	-0.296285	-0.492758	-0.0676909	-0.112227	-0.0365938	-0.437263	-0.132563	-0.0589407	0.486513	-0.158645	0.125855	-0.0767173
0.0642015		-0.22371	-0.0898152	-0.254692	-0.282821	-0.145702	-0.382911	-0.0439501	0.163316	0.120001	-0.497714	-0.168283	-0.0501954	-0.158186	0.00659877	-0.450868	0.233419	-0.386841	-0.0556268	0.191257	0.120377	0.138241	-0.256091	-0.216758	-0.365486	-0.182693	-0.168582	0.0525378	0.0610864	0.0246486	-0.0175931	-0.211253	-0.389452	0.209869	0.38833	-0.20365	-0.299216	-0.305888	-0.421446	-0.0286881	-0.100517	0.0301839	-0.373246	-0.191494	-0.0782867	0.553661	-0.0962878	0.180764	0.000959743
0.0520361		-0.21675	-0.0929738	-0.273856	-0.29614	-0.105986	-0.42456	-0.0440032	0.245616	0.0682709	-0.426028	-0.142893	-0.0884951	-0.142821	-0.0749775	-0.407208	0.248973	-0.447134	-0.163991	0.135755	0.169254	0.122925	-0.238067	-0.292006	-0.349551	-0.15396	-0.181275	0.00418978	-0.0142219	0.0157044	-0.0131074	-0.224157	-0.402138	0.213947	0.359291	-0.200752	-0.265007	-0.325932	-0.412721	-0.0631319	-0.158396	-0.0279274	-0.454302	-0.255131	-0.108639	0.494334	-0.134848	0.155382	-0.0153255
0.0567869		-0.217001	-0.124866	-0.280531	-0.318449	-0.15701	-0.407191	-0.0314388	0.192091	0.0936831	-0.447072	-0.193431	-0.059735	-0.163587	-0.0328771	-0.409891	0.233763	-0.389141	-0.155145	0.0994665	0.143563	0.126018	-0.187493	-0.293326	-0.383029	-0.114304	-0.194773	-0.0190939	-0.0573086	0.119031	-0.0539388	-0.237791	-0.356329	0.224145	0.389873	-0.249055	-0.226295	-0.312576	-0.420598	0.0486331	-0.150173	-0.0275428	-0.507579	-0.171448	-0.0308721	0.533545	-0.0634786	0.11303	0.0755737
0.072493		-0.226542	-0.0949105	-0.27292	-0.319933	-0.0935472	-0.432367	0.024025	0.204834	0.135402	-0.397746	-0.16849	-0.0404391	-0.129125	-0.00139866	-0.453149	0.277778	-0.419812	-0.179436	0.119572	0.12736	0.103982	-0.236775	-0.273635	-0.343667	-0.200097	-0.138644	0.0261729	-0.00585982	-0.00822171	-0.0137834	-0.251554	-0.336756	0.193897	0.277492	-0.0996249	-0.29876	-0.326816	-0.419873	-0.0374353	-0.189776	-0.0353556	-0.496806	-0.235749	-0.00162129	0.513753	-0.251001	0.151514	-0.0456419
0.0581516		-0.216497	-0.0579751	-0.284492	-0.331159	-0.1456	-0.432282	-0.00563592	0.211553	0.133247	-0.48296	-0.138883	-0.0866018	-0.0936456	-0.0418592	-0.422316	0.264448	-0.42805	-0.24915	0.12836	0.133365	0.138019	-0.209862	-0.271584	-0.318445	-0.173782	-0.183274	-0.0409362	-0.0258076	0.0474916	-0.011551	-0.208913	-0.394037	0.158484	0.307206	-0.0864601	-0.337105	-0.299449	-0.470567	-0.00152547	-0.226613	-0.0772622	-0.469297	-0.219585	-0.125735	0.478626	-0.147326	0.101817	0.0709584
0.0706425		-0.262317	-0.0765372	-0.284039	-0.322675	-0.201301	-0.397026	0.00229889	0.213255	0.134472	-0.426129	-0.108745	-0.0581489	-0.0979599	-0.06386	-0.397898	0.262659	-0.41164	-0.233757	0.164214	0.150702	0.131707	-0.17093	-0.239167	-0.301654	-0.161492	-0.157628	-0.00473419	0.0712365	-0.00187936	-0.103997	-0.217917	-0.322667	0.216644	0.33352	-0.119759	-0.257366	-0.326268	-0.449944	-0.00558134	-0.133393	0.01562	-0.366092	-0.133511	-0.052935	0.486632	-0.129223	0.147532	-0.00438309
0.0735849		-0.232778	-0.109244	-0.275626	-0.337356	-0.126271	-0.421332	0.000773336	0.200349	0.0922751	-0.419796	-0.182345	-0.0553025	-0.157488	-0.0817808	-0.403436	0.313928	-0.447141	-0.147181	0.123734	0.262932	0.131225	-0.238571	-0.265096	-0.367383	-0.170882	-0.168949	-0.0458297	-0.0921142	0.0145555	-0.0905974	-0.198783	-0.327082	0.181433	0.358702	-0.0357547	-0.288062	-0.306302	-0.499043	0.00581759	-0.187371	-0.0634741	-0.537499	-0.182375	-0.0727008	0.448382	-0.127611	0.0871148	0.0323676
0.0812883		-0.234861	-0.0951877	-0.303709	-0.368191	-0.154304	-0.39657	0.00886531	0.214326	0.0775313	-0.454857	-0.220236	-0.151495	-0.197388	-0.0842576	-0.384347	0.322337	-0.438412	-0.15507	0.10893	0.285094	0.140349	-0.149538	-0.284372	-0.411444	-0.168401	-0.177802	-0.0206451	-0.106461	-0.0196571	-0.102677	-0.194292	-0.334412	0.189382	0.39841	-0.0570314	-0.218677	-0.308626	-0.43715	-0.0603673	-0.153859	0.0108412	-0.560026	-0.29255	-0.138487	0.496732	-0.139975	0.12636	0.0989643
0.0736682		-0.182328	-0.118954	-0.320712	-0.324833	-0.18782	-0.38602	-0.0370676	0.158735	0.0955719	-0.358919	-0.233189	-0.156569	-0.249991	-0.0670739	-0.401512	0.313093	-0.439986	-0.170821	0.0789426	0.225058	0.131145	-0.347401	-0.321622	-0.443792	-0.145492	-0.250285	0.0471161	-0.0864996	-0.0490834	-0.124029	-0.248816	-0.363799	0.143423	0.265898	-0.115948	-0.27264	-0.287487	-0.44627	0.0154399	-0.13281	-0.0714445	-0.515231	-0.257378	-0.108159	0.495454	-0.172772	0.169382	0.114298
0.0877904		-0.240592	-0.10993	-0.292072	-0.35372	-0.219325	-0.396609	-0.0654505	0.242622	0.101468	-0.232037	-0.233403	-0.157892	-0.181936	-0.0728029	-0.338932	0.278612	-0.44391	-0.147232	0.0743758	0.282693	0.137148	-0.24777	-0.328871	-0.404141	-0.200524	-0.199149	0.0388883	-0.124805	0.0158441	-0.0523455	-0.230926	-0.458267	0.187687	0.28606	-0.104302	-0.313093	-0.352488	-0.499304	0.00598697	-0.154266	-0.0518669	-0.584626	-0.176407	-0.135284	0.484751	-0.152974	0.159054	0.104518
0.0916154		-0.226643	-0.101483	-0.285196	-0.343933	-0.196961	-0.408424	-0.0212933	0.204086	0.0810994	-0.19552	-0.211103	-0.174426	-0.19079	-0.0729884	-0.382822	0.263411	-0.429043	-0.137465	0.0767629	0.267417	0.172034	-0.210586	-0.330858	-0.393892	-0.167972	-0.218708	0.0191703	-0.115925	-0.0446447	-0.0606163	-0.270429	-0.408109	0.19241	0.231578	-0.0581618	-0.239365	-0.329104	-0.447429	0.0815393	-0.145421	-0.0269221	-0.566364	-0.233565	-0.134288	0.390053	-0.218983	0.205392	0.162968
0.0873365		-0.252054	-0.049033	-0.297007	-0.368957	-0.241123	-0.417647	-0.0513997	0.189186	0.0867723	-0.182724	-0.270329	-0.200424	-0.267113	-0.113352	-0.376104	0.27528	-0.426519	-0.118651	0.0734262	0.249006	0.111774	-0.212769	-0.317483	-0.45192	-0.158013	-0.205911	0.0265588	-0.163734	-0.0630712	-0.0821373	-0.256736	-0.354362	0.164078	0.289263	-0.128721	-0.278434	-0.266127	-0.421178	-0.067137	-0.228864	-0.0070731	-0.607035	-0.18988	-0.190041	0.365915	-0.121243	0.178871	0.0757044
0.088442		-0.213393	-0.0646359	-0.303632	-0.316542	-0.190528	-0.362195	-0.0714513	0.214881	0.0939299	-0.147612	-0.217066	-0.126557	-0.209477	-0.0623388	-0.33207	0.262128	-0.459813	-0.149017	0.10362	0.280556	0.129352	-0.294001	-0.296817	-0.399994	-0.207009	-0.223284	0.050291	-0.0782345	-0.0132652	-0.0822352	-0.192519	-0.422433	0.198053	0.355798	-0.145146	-0.225745	-0.185773	-0.423851	-0.0671946	-0.0550785	-0.0302771	-0.500343	-0.206578	-0.147479	0.42774	-0.0243907	0.211665	0.0635735
0.0842225		-0.198288	-0.0898133	-0.280442	-0.33049	-0.208756	-0.389226	-0.0403894	0.245297	0.116023	-0.135323	-0.219875	-0.134319	-0.189172	-0.0156379	-0.386749	0.263485	-0.449738	-0.138726	0.110797	0.322015	0.121628	-0.220662	-0.290021	-0.393349	-0.127274	-0.272416	0.0183456	-0.112387	-0.00010068	-0.0903163	-0.258657	-0.410693	0.159098	0.298556	-0.129372	-0.221405	-0.221787	-0.403753	-0.0802371	-0.0965676	-0.0840874	-0.563941	-0.216805	-0.118859	0.428036	-0.0219006	0.337919	0.0259
0.0886023		-0.182942	-0.0825471	-0.358173	-0.368545	-0.182928	-0.369422	-0.0799225	0.265805	0.112012	-0.0998669	-0.243763	-0.182809	-0.225731	-0.0169092	-0.407889	0.283528	-0.465284	-0.180395	0.0945723	0.304393	0.124394	-0.212189	-0.323455	-0.420549	-0.196086	-0.258972	-0.0732165	-0.155084	0.0414289	-0.131978	-0.263764	-0.435188	0.139951	0.262075	-0.125221	-0.259766	-0.120053	-0.609532	-0.0598575	-0.0542488	-0.0669237	-0.600298	-0.248333	-0.130204	0.41728	0.0282648	0.243239	0.00144599
0.0913688		-0.217522	-0.118666	-0.304489	-0.325838	-0.174982	-0.385549	-0.0349504	0.247832	0.0784169	0.00510997	-0.263526	-0.189843	-0.265072	-0.087281	-0.406302	0.245703	-0.430379	-0.165557	0.053286	0.317608	0.0857304	-0.31276	-0.372007	-0.438767	-0.181203	-0.283207	-0.0808301	-0.133282	-0.0237396	-0.139245	-0.2998	-0.447994	0.122099	0.316101	-0.0979522	-0.303704	-0.0012228	-0.440759	-0.0971538	-0.0917956	-0.0689132	-0.561163	-0.26529	-0.0578065	0.456924	0.136539	0.233125	0.0526947
0.0868417		-0.192879	-0.120874	-0.328237	-0.358146	-0.213111	-0.389714	-0.0341748	0.188466	0.078346	0.0821017	-0.246452	-0.198495	-0.222479	-0.0375796	-0.399921	0.249341	-0.434504	-0.168119	0.0798384	0.251767	0.126916	-0.227816	-0.317407	-0.408812	-0.223926	-0.262368	-0.181512	-0.0880715	-0.0474372	-0.104414	-0.278555	-0.355436	0.159333	0.32614	-0.156001	-0.241088	-0.0298596	-0.451695	-0.0786768	-0.109156	-0.0650241	-0.496244	-0.210561	-0.126297	0.394451	0.125445	0.111766	0.1205
0.0836187		-0.20193	-0.110927	-0.335547	-0.367244	-0.145701	-0.400082	-0.0391709	0.147599	0.0997599	0.0380694	-0.194178	-0.216622	-0.192588	-0.0344222	-0.424299	0.245269	-0.433912	-0.236196	0.106362	0.215166	0.097735	-0.252862	-0.315283	-0.371401	-0.148261	-0.235217	-0.14874	-0.113946	-0.00952446	-0.0614289	-0.309598	-0.409386	0.151734	0.237169	-0.108217	-0.2431	-0.0611008	-0.456414	-0.0788664	-0.141265	-0.0492052	-0.543393	-0.294119	-0.217503	0.373026	-0.00746215	0.156894	0.0874309
0.0842111		-0.17355	-0.123633	-0.363902	-0.336566	-0.194368	-0.396346	-0.0776691	0.169073	0.0904538	0.0431043	-0.25662	-0.232668	-0.249575	-0.0510044	-0.423181	0.226342	-0.467028	-0.161191	0.0329581	0.218772	0.106931	-0.25709	-0.399539	-0.419364	-0.159974	-0.292401	-0.106796	-0.0931894	-0.0741409	-0.126699	-0.295398	-0.385458	0.137545	0.317111	-0.225122	-0.231113	-0.117316	-0.517544	-0.0499961	-0.135971	-0.0235248	-0.517677	-0.221428	-0.259423	0.442819	0.132401	0.189895	-0.00911288
0.0872543		-0.181478	-0.137652	-0.341536	-0.324155	-0.135931	-0.40039	-0.10952	0.206841	0.044529	0.0450725	-0.253801	-0.28273	-0.260605	-0.11441	-0.430748	0.219206	-0.464637	-0.173657	0.0633193	0.268147	0.131102	-0.207419	-0.41517	-0.429478	-0.200948	-0.249887	-0.0825515	-0.111224	-0.125006	-0.0626211	-0.321527	-0.451719	0.0944349	0.282326	-0.199622	-0.233355	-0.0461984	-0.43117	-0.0171496	-0.132375	-0.0612744	-0.529986	-0.186763	-0.26083	0.3397	0.0600505	0.212091	0.0132086
0.080096		-0.243866	-0.137785	-0.378845	-0.337593	-0.150366	-0.395348	-0.0561939	0.227938	0.0901705	0.113729	-0.217026	-0.275013	-0.200571	-0.0580261	-0.391516	0.216984	-0.427169	-0.207434	0.0525033	0.276525	0.104661	-0.252336	-0.398982	-0.389598	-0.189456	-0.257117	-0.0928174	-0.113695	-0.055156	-0.141073	-0.333816	-0.41285	0.115441	0.367427	-0.170369	-0.211528	-0.105734	-0.335568	-0.0309127	-0.101173	-0.0264248	-0.542917	-0.227064	-0.253259	0.421011	-0.032634	0.228546	-0.0421371
0.0948751		-0.194883	-0.135377	-0.340163	-0.310651	-0.156328	-0.42727	-0.0690419	0.228044	0.12886	-0.0431929	-0.231142	-0.272504	-0.214811	0.000806697	-0.437514	0.209026	-0.434033	-0.229706	0.0160015	0.319087	0.140521	-0.283739	-0.466259	-0.385812	-0.189726	-0.23027	-0.0544328	-0.0977326	-0.0696663	-0.134211	-0.340696	-0.411134	0.141456	0.268632	-0.226841	-0.235295	-0.119481	-0.392629	-0.00965867	-0.127585	-0.0162069	-0.535821	-0.283017	-0.409905	0.41809	-0.106413	0.283626	-0.00349243
0.0829623		-0.225116	-0.150002	-0.3349	-0.324585	-0.175229	-0.411862	-0.0407499	0.189195	0.107091	0.0249582	-0.250106	-0.260079	-0.227132	-0.0485574	-0.408216	0.210716	-0.442058	-0.23728	0.0253753	0.304271	0.156207	-0.272977	-0.420201	-0.404181	-0.201323	-0.238313	-0.148719	-0.111447	-0.0755081	-0.13672	-0.302374	-0.406006	0.097464	0.383599	-0.119229	-0.294819	-0.0531928	-0.304114	0.0209487	-0.103165	-0.0463893	-0.674891	-0.301672	-0.329425	0.418664	0.00277601	0.115019	-0.00903151
0.0965226		-0.201818	-0.146423	-0.353613	-0.326196	-0.131873	-0.42911	-0.043028	0.141073	0.031348	0.0115616	-0.322553	-0.218603	-0.304753	-0.125572	-0.402487	0.258255	-0.4608	-0.172713	-0.0149208	0.233324	0.126642	-0.24707	-0.468349	-0.477677	-0.174015	-0.231485	-0.171851	-0.149933	-0.0303967	-0.144813	-0.26931	-0.416914	0.111887	0.350371	-0.105949	-0.229887	-0.0698925	-0.384836	0.0230028	-0.164238	-0.0619354	-0.678918	-0.254226	-0.265827	0.329913	0.0124127	0.0775177	-0.0511325
0.101791		-0.227286	-0.146842	-0.340021	-0.294859	-0.106278	-0.404719	-0.0535535	0.146867	0.0453697	-0.028652	-0.289103	-0.272216	-0.296562	-0.110363	-0.416144	0.237254	-0.479036	-0.178567	0.0168506	0.206612	0.107526	-0.237475	-0.455562	-0.454769	-0.234866	-0.247119	-0.0664654	-0.103801	-0.167689	-0.070626	-0.37699	-0.433287	0.0852619	0.45175	-0.10018	-0.183183	-0.0393889	-0.309657	-0.0139973	-0.10867	-0.0271505	-0.639017	-0.24491	-0.247953	0.355395	0.166256	0.186499	-0.048657
0.09789		-0.238759	-0.176817	-0.358993	-0.285516	-0.215344	-0.387727	-0.0272911	0.17022	0.00255418	-0.0861437	-0.340183	-0.266637	-0.319792	-0.151076	-0.371964	0.22291	-0.432456	-0.225941	0.0160326	0.218837	0.14588	-0.248979	-0.473599	-0.476215	-0.184895	-0.256098	-0.15337	-0.125764	-0.124527	-0.128759	-0.328026	-0.436413	0.0882992	0.415111	-0.0708321	-0.180727	-0.00725591	-0.367777	0.0289984	-0.0910444	-0.0344761	-0.632716	-0.210865	-0.329775	0.291793	0.113004	0.116489	-0.0460836
0.106168		-0.229434	-0.172454	-0.325642	-0.31283	-0.158566	-0.436273	-0.0466277	0.228915	0.0136808	-0.0796458	-0.295902	-0.260414	-0.278999	-0.14731	-0.373595	0.19738	-0.446288	-0.200845	-0.0242398	0.296218	0.130262	-0.254147	-0.478667	-0.448243	-0.146339	-0.22755	-0.0716059	-0.110486	-0.0763716	-0.107748	-0.322587	-0.40667	0.165555	0.377774	-0.146325	-0.375567	-0.0292922	-0.316933	-0.0471141	-0.224991	-0.0192111	-0.658346	-0.316486	-0.331976	0.36482	0.14972	0.173515	-0.050387
0.110823		-0.255699	-0.121	-0.368637	-0.312046	-0.195972	-0.394916	-0.0180179	0.201171	0.0572401	-0.12255	-0.33261	-0.269501	-0.323378	-0.100076	-0.441443	0.253293	-0.427067	-0.232798	-0.045904	0.304574	0.102694	-0.283215	-0.516408	-0.481078	-0.19209	-0.271322	-0.0763879	-0.187738	-0.0812277	-0.0552332	-0.365785	-0.411796	0.0843212	0.328871	-0.0728443	-0.257157	0.0141859	-0.36793	0.0190887	-0.132774	-0.000120287	-0.73477	-0.317083	-0.295988	0.338988	0.0773513	0.170121	-0.0371162
0.109243		-0.212853	-0.158303	-0.322606	-0.301389	-0.189095	-0.432716	-0.0616318	0.222413	0.024383	-0.106362	-0.333254	-0.241405	-0.30409	-0.116231	-0.446645	0.16411	-0.476261	-0.165141	-0.031163	0.29114	0.123968	-0.182744	-0.485994	-0.459258	-0.180982	-0.251215	-0.0567939	-0.101134	-0.110858	-0.114456	-0.347818	-0.468114	0.0825503	0.373798	-0.0538159	-0.193332	-0.0559793	-0.326624	0.0327687	-0.222627	-0.033472	-0.60457	-0.238062	-0.261603	0.380584	0.114403	0.153459	-0.0918627
0.1004		-0.223336	-0.138711	-0.303245	-0.302202	-0.145499	-0.406236	-0.11197	0.252933	0.0239915	-0.197444	-0.262842	-0.250976	-0.288749	-0.111277	-0.402024	0.240024	-0.41143	-0.262759	-0.0357734	0.314783	0.118778	-0.0776552	-0.508096	-0.424703	-0.202776	-0.287486	-0.00173225	-0.110069	-0.143655	-0.133475	-0.362841	-0.452855	0.0896274	0.307166	-0.216813	-0.190105	0.00727251	-0.352919	-0.0517618	-0.174657	-0.0150667	-0.622348	-0.281842	-0.219133	0.358806	0.088618	0.227304	-0.00883779
0.108315		-0.228058	-0.128895	-0.30848	-0.278396	-0.148195	-0.393549	-0.106283	0.224605	-0.0104457	-0.0896206	-0.241387	-0.085198	-0.289875	-0.185873	-0.428713	0.166454	-0.444408	-0.191107	0.0501466	0.301662	0.105772	-0.0277423	-0.455014	-0.420657	-0.245665	-0.297777	-0.0128799	-0.0877118	-0.101578	-0.174101	-0.240891	-0.441241	0.0642882	0.315429	-0.20066	-0.295287	0.0158805	-0.29849	-0.021089	-0.149717	-0.126579	-0.580908	-0.331693	-0.24904	0.317069	-0.00920903	0.198562	-0.102597
0.0977461		-0.213117	-0.162229	-0.323338	-0.262665	-0.173673	-0.42362	-0.0298059	0.2286	0.0267921	-0.139743	-0.248276	-0.231618	-0.262169	-0.126407	-0.421107	0.183179	-0.440827	-0.222987	0.0232723	0.295648	0.138785	0.146586	-0.472267	-0.402457	-0.254051	-0.184615	0.0467212	-0.0958591	-0.0521673	-0.110882	-0.295061	-0.375803	0.053184	0.338644	-0.117974	-0.147731	0.0227361	-0.331319	-0.0102777	-0.203142	-0.0944862	-0.574449	-0.218892	-0.273621	0.330675	0.0486258	0.294429	-0.140529
0.0923621		-0.242143	-0.159685	-0.36596	-0.293395	-0.193349	-0.382361	-0.050879	0.245275	0.0256964	-0.204852	-0.250131	-0.20507	-0.30327	-0.123696	-0.420203	0.155226	-0.431881	-0.172291	-0.0370251	0.271396	0.128124	0.43101	-0.472386	-0.435208	-0.204781	-0.222394	0.0246072	-0.112596	-0.145929	-0.0871054	-0.211856	-0.391943	0.0930313	0.38843	-0.107045	-0.202629	0.0224936	-0.357983	0.00998529	-0.0924697	-0.0245448	-0.593714	-0.272057	-0.300489	0.30742	0.103745	0.239689	-0.0387721
0.0917558		-0.208429	-0.141566	-0.366432	-0.227298	-0.158188	-0.413975	-0.0265952	0.226077	0.0640469	-0.209136	-0.28574	-0.194834	-0.31814	-0.0855932	-0.427921	0.165221	-0.460666	-0.207788	0.03001	0.274607	0.0644307	0.43241	-0.439139	-0.447953	-0.226747	-0.262864	-0.0480915	-0.106967	-0.209844	-0.110492	-0.247912	-0.399467	0.102353	0.355815	-0.0462453	-0.0908233	-0.0203598	-0.322628	-0.0487238	-0.187052	-0.0622674	-0.589627	-0.288493	-0.232711	0.237947	-0.00349431	0.140709	-0.079159
0.10869		-0.20849	-0.130177	-0.302946	-0.260746	-0.221573	-0.404674	-0.0833839	0.229162	-0.0164701	-0.195669	-0.298388	-0.288031	-0.338742	-0.165019	-0.427593	0.181809	-0.472726	-0.193638	-0.0477322	0.263113	0.099853	0.439337	-0.253451	-0.464835	-0.229884	-0.239502	-0.0114501	-0.137565	-0.162549	-0.192869	-0.314192	-0.399711	0.0671028	0.297751	-0.20623	-0.196494	-0.0234381	-0.254571	-0.0361343	-0.162923	-0.0769493	-0.634282	-0.294464	-0.241705	0.231519	0.0207889	0.111292	-0.073331
0.106276		-0.247772	-0.185872	-0.294561	-0.256233	-0.174486	-0.390985	-0.0664786	0.175203	0.02075	-0.19846	-0.281429	-0.29012	-0.334612	-0.101214	-0.42907	0.159056	-0.451412	-0.24762	-0.0297289	0.208625	0.11959	0.463744	-0.23755	-0.454354	-0.220626	-0.233465	0.037926	-0.0462268	-0.125923	-0.194917	-0.302313	-0.402199	0.0683589	0.279982	-0.143501	-0.263702	-0.0862746	-0.302066	-0.0133406	-0.13742	-0.190871	-0.604585	-0.197853	-0.189056	0.276201	-0.0267541	0.158628	-0.0013628
0.0936975		-0.273995	-0.18164	-0.332191	-0.2587	-0.202183	-0.383443	-0.0342254	0.238534	0.0403491	-0.108805	-0.286475	-0.249238	-0.307166	-0.0924761	-0.403437	0.156198	-0.465606	-0.210203	-0.0603038	0.279416	0.0913449	0.552274	-0.244587	-0.446004	-0.196092	-0.262306	0.0779747	-0.071155	-0.153352	-0.158235	-0.299401	-0.401026	0.0114119	0.333843	-0.113663	-0.188095	-0.041052	-0.26234	-0.00684972	-0.0711861	-0.186265	-0.621183	-0.356254	-0.151098	0.290688	0.0400018	0.186356	-0.0837194
0.103468		-0.211615	-0.195473	-0.365157	-0.243553	-0.14957	-0.406944	-0.0619874	0.23158	0.0661492	-0.121892	-0.288107	-0.253053	-0.321063	-0.0934928	-0.423249	0.1298	-0.444479	-0.281188	-0.129961	0.300741	0.113947	0.584819	-0.30336	-0.448523	-0.229987	-0.290452	0.11503	-0.127945	-0.142447	-0.116569	-0.287266	-0.400102	0.066027	0.301265	-0.15891	-0.183234	-0.0950018	-0.371036	-0.112212	-0.127802	-0.160509	-0.686279	-0.27044	-0.157735	0.310304	-0.0109292	0.25079	-0.178267
0.0991947		-0.246113	-0.18502	-0.354955	-0.254711	-0.055671	-0.369858	-0.0978682	0.187304	0.0811151	-0.0726761	-0.244873	-0.209576	-0.315185	-0.0491493	-0.384271	0.132202	-0.431919	-0.189529	-0.0534118	0.205876	0.0774891	0.581199	-0.206067	-0.434564	-0.227602	-0.266715	0.0964902	-0.0682092	-0.155264	-0.135039	-0.262054	-0.446225	0.0981008	0.390326	-0.172258	-0.266681	-0.0955473	-0.323835	0.00157824	-0.108031	-0.197982	-0.612909	-0.258925	-0.112131	0.141322	0.129989	0.230801	-0.133523
0.09797		-0.223858	-0.171702	-0.344057	-0.257715	-0.0627214	-0.399562	-0.0804977	0.202716	-0.00278049	-0.0976107	-0.328841	-0.195714	-0.351806	-0.150222	-0.420574	0.149856	-0.43835	-0.241343	-0.0392049	0.2284	0.0922285	0.531506	-0.201455	-0.472557	-0.188351	-0.28055	0.118067	-0.102698	-0.215368	-0.146725	-0.269042	-0.457264	0.0640002	0.401273	-0.121119	-0.362487	-0.120201	-0.283573	-0.0608593	-0.143563	-0.145541	-0.650283	-0.244491	-0.100305	0.243285	-0.0181986	0.240605	-0.0899484
0.0901768		-0.245798	-0.202552	-0.334677	-0.263053	0.0359099	-0.402313	-0.0477785	0.259566	0.034374	-0.0806386	-0.380198	-0.202651	-0.374396	-0.127705	-0.453767	0.0861313	-0.441127	-0.212519	-0.0846601	0.272211	0.128283	0.471595	-0.230355	-0.49911	-0.179283	-0.316274	0.156737	-0.0779418	-0.148955	-0.148176	-0.277318	-0.438882	0.0832249	0.380624	-0.13726	-0.144367	-0.0946339	-0.283867	0.0367844	-0.202142	-0.157895	-0.628287	-0.311706	-0.116596	0.203856	-0.143413	0.271798	-0.134253
0.0974922		-0.22928	-0.194972	-0.331697	-0.209822	0.0262908	-0.406184	-0.0432851	0.239489	0.0389544	-0.152907	-0.326887	-0.218487	-0.334999	-0.106367	-0.44711	0.0693783	-0.461177	-0.22316	-0.147415	0.252329	0.0806251	0.390863	-0.280336	-0.453032	-0.206199	-0.239757	0.0871937	-0.0569557	-0.211716	-0.167858	-0.295402	-0.457251	0.0754621	0.354675	-0.117166	-0.180374	-0.106237	-0.31522	-0.0425161	-0.261809	-0.1153	-0.594277	-0.2777	-0.112889	0.254513	-0.0817902	0.175085	-0.206864
0.0947054	F	-0.197227	-0.215618	-0.357684	-0.288752	-0.0314145	-0.419789	-0.0659533	0.206647	0.0464365	-0.161673	-0.327924	-0.184964	-0.353613	-0.0966637	-0.466648	0.077082	-0.463848	-0.310526	-0.123956	0.221669	0.0856437	0.338417	-0.25886	-0.473738	-0.190459	-0.280876	0.110159	-0.142669	-0.1687	-0.178447	-0.25986	-0.403431	0.0483572	0.343175	-0.201301	-0.207859	-0.170448	-0.313359	0.00458509	-0.259	-0.200991	-0.709288	-0.276475	-0.118982	0.249175	-0.0179737	0.205578	-0.135119
0.10741		-0.232216	-0.203596	-0.349935	-0.316263	-0.0677193	-0.411841	-0.0941643	0.17277	0.0489446	-0.268609	-0.305331	-0.193241	-0.308168	-0.0789114	-0.459227	0.0756013	-0.454603	-0.25664	-0.105881	0.21942	0.0661294	0.343735	-0.22675	-0.434396	-0.234407	-0.23643	0.179883	-0.0841402	-0.213969	-0.158189	-0.276593	-0.496625	-0.00389953	0.248715	-0.1258	-0.170487	-0.137774	-0.386567	-0.0558804	-0.252585	-0.140143	-0.633998	-0.272162	-0.124625	0.235696	-0.054757	0.196774	-0.175631
0.0846229		-0.243897	-0.213003	-0.348298	-0.26539	-0.0388665	-0.411435	-0.0921894	0.209516	0.0495451	-0.256426	-0.346372	-0.205003	-0.338905	-0.0667609	-0.478989	0.0968209	-0.430986	-0.225424	-0.126533	0.24677	0.103374	0.325755	-0.242957	-0.468303	-0.195018	-0.242021	0.171122	-0.109105	-0.186136	-0.121898	-0.2594	-0.525871	0.0293892	0.297946	-0.000583017	-0.194419	-0.0958042	-0.382788	-0.0656767	-0.258112	-0.188711	-0.65987	-0.265655	-0.13403	0.21839	-0.014342	0.170212	-0.141321
0.102798		-0.238749	-0.196851	-0.352988	-0.242783	-0.125563	-0.396652	0.0177055	0.172046	-0.00270702	-0.234096	-0.346916	-0.198416	-0.36813	-0.12854	-0.45844	0.159139	-0.470442	-0.13666	-0.12444	0.198238	0.100477	0.334372	-0.275455	-0.484956	-0.237654	-0.33179	0.176132	-0.106832	-0.209831	-0.0756966	-0.296118	-0.383107	0.022848	0.335642	0.242062	-0.0827342	-0.156118	-0.365197	0.0162107	-0.190235	-0.140908	-0.63006	-0.282911	-0.108391	0.242229	0.0389684	0.158867	-0.189349
0.0948209		-0.241931	-0.1946	-0.374226	-0.237614	-0.165849	-0.393822	-0.0791619	0.163862	0.0299716	-0.296679	-0.266139	-0.219439	-0.333715	-0.104141	-0.492121	0.115762	-0.427697	-0.154726	-0.112962	0.188875	0.106042	0.1996	-0.277821	-0.440691	-0.204421	-0.344126	0.200672	-0.0516349	-0.16942	-0.159785	-0.264702	-0.440566	0.053724	0.298288	0.111114	-0.275977	-0.130919	-0.353995	0.00988256	-0.192056	-0.14942	-0.572818	-0.225564	-0.0921599	0.140044	-0.0176392	0.181784	-0.125613
0.0986482		-0.253371	-0.201687	-0.382488	-0.278138	-0.139364	-0.37647	-0.0635291	0.160125	0.0570285	-0.287902	-0.29773	-0.20447	-0.316936	-0.0350746	-0.463608	0.112611	-0.422478	-0.193755	-0.11405	0.178347	0.105335	0.236114	-0.291719	-0.441489	-0.208143	-0.285004	0.234518	-0.0620289	-0.249298	-0.105376	-0.257162	-0.451668	0.0548463	0.263648	0.0901557	-0.188727	-0.13656	-0.398425	-0.0274884	-0.175357	-0.102592	-0.580015	-0.286381	-0.184956	0.30457	-0.0162862	0.217217	-0.0890741
0.0947087		-0.22751	-0.202158	-0.357625	-0.237861	-0.113122	-0.361034	-0.0614816	0.143204	0.0125669	-0.312104	-0.292154	-0.261673	-0.330601	-0.136306	-0.492183	0.128567	-0.435221	-0.244443	-0.148535	0.155099	0.0617464	0.176488	-0.32072	-0.427794	-0.241449	-0.260057	0.242587	-0.0825392	-0.186428	-0.0823049	-0.281927	-0.479114	0.006785	0.32975	0.127288	-0.124856	-0.148217	-0.429598	-0.0151115	-0.123295	-0.141853	-0.605363	-0.265316	-0.204913	0.134372	0.0949957	0.221513	-0.0863181
0.098895		-0.211002	-0.199062	-0.375605	-0.212093	-0.155133	-0.365712	-0.0691355	0.173519	0.0204153	-0.292422	-0.259957	-0.139121	-0.320799	-0.0942608	-0.461254	0.0963676	-0.453624	-0.218277	-0.178177	0.195147	0.0711301	0.148127	-0.289235	-0.428506	-0.261376	-0.298001	0.256283	-0.042421	-0.180358	-0.0992434	-0.291628	-0.466522	0.0498721	0.286183	0.121226	-0.162008	-0.154108	-0.381587	-0.0136098	-0.13535	-0.126388	-0.552081	-0.255187	-0.0687869	0.22426	0.000888513	0.272538	-0.0841899
0.0869041		-0.254302	-0.15755	-0.388023	-0.232065	-0.24306	-0.418783	-0.0518396	0.155618	0.0421997	-0.250048	-0.307716	-0.150037	-0.353279	-0.0648972	-0.449426	0.103514	-0.457701	-0.261094	-0.1656	0.148362	0.115355	0.135967	-0.280092	-0.4567	-0.221206	-0.251172	0.274965	-0.072636	-0.261636	-0.0989116	-0.215282	-0.451597	-0.00207101	0.326295	0.126892	-0.240169	-0.141664	-0.400365	0.000648425	-0.272719	-0.0156923	-0.584027	-0.282382	-0.0546261	0.192548	0.0838401	0.279004	-0.162971
0.0870628		-0.249726	-0.182741	-0.405543	-0.252752	-0.14949	-0.415569	-0.0839789	0.186336	0.0754062	-0.261126	-0.331361	-0.200428	-0.355114	-0.0592412	-0.433521	0.10018	-0.429891	-0.249049	-0.117645	0.21131	0.0724236	0.166647	-0.259923	-0.461861	-0.222864	-0.299989	0.234795	-0.0877851	-0.283634	-0.0693578	-0.241421	-0.474366	-0.00880606	0.390565	0.098607	-0.135538	-0.173548	-0.421871	-0.0248419	-0.254776	0.0470435	-0.615632	-0.225507	-0.179881	0.273606	0.145768	0.239994	-0.12967
0.082732		-0.270488	-0.187563	-0.380144	-0.228789	-0.105155	-0.400613	-0.0503374	0.16872	0.0127479	-0.29991	-0.247893	-0.209099	-0.31947	-0.142653	-0.470323	0.104099	-0.423399	-0.236367	-0.159817	0.190455	0.0765358	0.0318312	-0.288165	-0.412115	-0.270136	-0.30997	0.264486	-0.0502769	-0.270063	-0.068032	-0.280041	-0.495249	0.0147641	0.364783	0.185421	-0.113338	-0.102101	-0.395341	0.0138266	-0.204788	-0.0498734	-0.566331	-0.333664	-0.0589608	0.145602	0.120751	0.26474	-0.112454
0.0774605		-0.241325	-0.185124	-0.437698	-0.247195	-0.234785	-0.406873	-0.0479206	0.182105	-0.0578501	-0.330973	-0.321301	-0.225681	-0.389905	-0.199112	-0.444848	0.14492	-0.437826	-0.258674	-0.163438	0.201116	0.0373146	0.00996847	-0.32842	-0.483176	-0.247275	-0.238521	0.158486	-0.0738598	-0.264296	-0.117577	-0.300021	-0.529475	-0.0198029	0.278456	0.0946891	-0.137589	-0.17741	-0.515143	-0.109394	-0.201675	-0.00140644	-0.524775	-0.39961	-0.0827584	0.289634	-0.0263792	0.198431	-0.107868
0.0749972		-0.229098	-0.192704	-0.373158	-0.286026	-0.213143	-0.403418	-0.0873668	0.103808	0.0201906	-0.350353	-0.372936	-0.238811	-0.389775	-0.137636	-0.471939	0.114538	-0.462067	-0.241829	-0.1827	0.077181	0.0313611	-0.027723	-0.321844	-0.492966	-0.308646	-0.250831	0.149402	-0.147232	-0.14063	-0.168639	-0.252043	-0.535558	-0.0308304	0.304442	0.124255	-0.182988	-0.139321	-0.422324	-0.148605	-0.267324	-0.0726227	-0.638056	-0.307298	-0.140872	0.285343	0.0139732	0.157831	-0.108493
0.0743065		-0.219586	-0.197497	-0.362776	-0.325276	-0.212056	-0.435144	-0.0743104	0.0606424	0.0694198	-0.322307	-0.409484	-0.239274	-0.403498	-0.0352312	-0.530582	0.121932	-0.503132	-0.37548	-0.137057	0.126092	0.00876024	-0.0759565	-0.292251	-0.504011	-0.201727	-0.198272	0.098454	-0.14201	-0.169834	-0.203317	-0.243379	-0.509501	-0.0765117	0.34026	0.0663974	-0.258156	-0.0830986	-0.428125	-0.202976	-0.266507	-0.210406	-0.679363	-0.288223	-0.150484	0.231859	0.0994283	0.135989	0.0170765
0.0783192		-0.199518	-0.197863	-0.347414	-0.372208	-0.169139	-0.424559	-0.118589	0.126882	0.042192	-0.365936	-0.453761	-0.254438	-0.464548	-0.0848627	-0.536702	0.15258	-0.513684	-0.436342	-0.0401117	0.269273	-0.0103246	-0.0432273	-0.141918	-0.552686	-0.32033	-0.15317	0.0501504	-0.225662	-0.0279314	-0.272918	-0.286905	-0.570345	-0.11538	0.226764	0.0238709	-0.17529	-0.0536384	-0.392209	-0.222736	-0.214395	-0.198542	-0.756031	-0.331411	-0.0555694	0.335142	-0.0770495	0.0899058	0.0702865
0.0777174		-0.201306	-0.237142	-0.339567	-0.418441	-0.222313	-0.434621	-0.158914	0.172474	0.0297011	-0.387706	-0.564943	-0.333648	-0.497546	-0.0478541	-0.508034	0.127196	-0.575803	-0.478864	-0.087772	0.325012	-0.0146702	-0.0938693	-0.173835	-0.609336	-0.317939	-0.082964	0.00859447	-0.296623	0.0858615	-0.390474	-0.294048	-0.59851	-0.107608	0.28063	-0.0726209	-0.153551	-0.0189821	-0.321721	-0.344728	-0.276329	-0.175944	-0.837437	-0.300434	-0.0658464	0.331854	-0.0142021	-0.0110699	-0.0115503
0.0724474		-0.211296	-0.222735	-0.328245	-0.4262	-0.212667	-0.453523	-0.249691	0.18336	-0.00246074	-0.435032	-0.594758	-0.317039	-0.539293	-0.111606	-0.472152	0.224014	-0.566628	-0.547062	-0.00834469	0.340702	-0.0504663	-0.1206	-0.111878	-0.639643	-0.258072	-0.0948862	-0.125256	-0.296402	0.148072	-0.508863	-0.29502	-0.666579	-0.149094	0.213561	-0.170416	-0.152774	0.0642153	-0.251845	-0.303298	-0.376628	-0.141306	-0.805844	-0.268338	-0.127187	0.394396	-0.118187	-0.128062	0.0829402
0.0769032		-0.13584	-0.270033	-0.319132	-0.399956	-0.140207	-0.497919	-0.284859	0.121949	0.00235306	-0.424947	-0.5658	-0.309657	-0.528308	-0.152731	-0.487866	0.211852	-0.590966	-0.598518	0.0488003	0.183638	-0.0351308	-0.130416	-0.0625046	-0.631113	-0.312876	-0.126899	-0.0978368	-0.350187	0.094694	-0.418403	-0.251046	-0.71226	-0.155969	0.325476	-0.219261	-0.205778	0.00304874	-0.288872	-0.383606	-0.330573	-0.277899	-0.863721	-0.162429	-0.168313	0.353363	0.0750281	-0.180227	0.0374523
0.0734683		-0.185259	-0.223142	-0.329299	-0.409272	-0.167958	-0.498746	-0.256645	0.108041	-0.0426034	-0.444304	-0.625327	-0.270746	-0.586102	-0.175913	-0.519288	0.154578	-0.625579	-0.577056	-0.104425	0.207017	-0.061563	-0.0999398	-0.144419	-0.683003	-0.365462	-0.135429	-0.142393	-0.375263	0.125146	-0.46053	-0.26411	-0.650318	-0.123251	0.288659	-0.232689	-0.222747	0.000544822	-0.328408	-0.299479	-0.296226	-0.21076	-0.893669	-0.13783	0.0102888	0.292108	0.0356532	-0.197423	0.016702
0.0744222		-0.200865	-0.224126	-0.333905	-0.403586	-0.171875	-0.513806	-0.274264	0.0963247	0.00284176	-0.486494	-0.572561	-0.214453	-0.517387	-0.105978	-0.482223	0.14998	-0.595206	-0.592092	-0.112223	0.199748	-0.053516	-0.0725034	-0.0987568	-0.62336	-0.320247	-0.103807	-0.107119	-0.366778	0.0947712	-0.48953	-0.215378	-0.742163	-0.125382	0.234177	-0.173105	-0.170292	0.0370373	-0.337371	-0.391173	-0.346335	-0.27468	-0.918504	-0.212073	0.0071304	0.333082	-0.0817197	-0.159754	0.058656
0.074887		-0.197031	-0.228091	-0.33156	-0.426044	-0.218127	-0.486297	-0.271198	0.0805393	-0.0782299	-0.426431	-0.645677	-0.346401	-0.599094	-0.132142	-0.517405	0.170999	-0.628613	-0.576791	-0.0962944	0.242215	-0.115054	-0.0543405	-0.16366	-0.69767	-0.369415	-0.0899441	-0.171818	-0.383139	0.0108565	-0.518751	-0.331863	-0.677455	-0.145465	0.127207	-0.237481	-0.0516557	0.031421	-0.287268	-0.315642	-0.239611	-0.199052	-0.916874	-0.110187	-0.112665	0.325532	-0.235189	-0.184087	0.133326
0.0745635		-0.120218	-0.220292	-0.310162	-0.445367	-0.176264	-0.496875	-0.256433	0.119564	-0.063034	-0.448563	-0.616037	-0.333306	-0.58055	-0.108516	-0.498723	0.164794	-0.616791	-0.625288	-0.0621622	0.242358	-0.0940587	-0.124409	-0.133129	-0.664261	-0.368605	-0.0682002	-0.146289	-0.384128	0.110281	-0.494901	-0.293173	-0.697484	-0.198253	0.0960396	-0.235626	-0.129435	-0.0195749	-0.262788	-0.374087	-0.22271	-0.172379	-0.884356	-0.199522	-0.16824	0.313169	-0.293125	-0.181466	0.0652798
0.0858561		-0.163373	-0.212649	-0.287418	-0.43505	-0.255621	-0.462101	-0.259738	0.129976	-0.0231948	-0.466267	-0.618171	-0.359831	-0.556796	-0.0836409	-0.52639	0.204257	-0.633307	-0.588402	-0.168902	0.26273	-0.0912584	-0.182382	-0.249586	-0.653435	-0.354844	-0.0900433	-0.156713	-0.408776	0.0729482	-0.572368	-0.336324	-0.660246	-0.174461	0.0984287	-0.248615	-0.180727	0.0268237	-0.3501	-0.389432	-0.188457	-0.252714	-0.946035	-0.225911	-0.162743	0.274587	-0.297708	-0.196778	0.124513
0.0723586		-0.216009	-0.200594	-0.337485	-0.407877	-0.249757	-0.4797	-0.250088	0.0628527	-0.0681536	-0.438658	-0.676184	-0.359647	-0.635858	-0.129228	-0.509952	0.274461	-0.619156	-0.590582	-0.123341	0.211727	-0.122159	-0.151264	-0.203451	-0.714431	-0.357348	-0.0323427	-0.205154	-0.461741	0.106726	-0.594882	-0.309102	-0.71522	-0.1815	0.0903907	-0.195536	-0.150647	-0.0436225	-0.355974	-0.40831	-0.190505	-0.198837	-0.986082	-0.265792	-0.184485	0.353666	-0.290267	-0.248916	0.10873
0.0757211		-0.225892	-0.20034	-0.333924	-0.445456	-0.301139	-0.494238	-0.222355	0.108785	-0.0850779	-0.493725	-0.626123	-0.348156	-0.604534	-0.113991	-0.543632	0.298907	-0.58348	-0.56294	-0.0806042	0.248175	-0.117835	-0.211498	-0.150335	-0.673776	-0.334033	-0.211542	-0.21939	-0.369023	0.211269	-0.604829	-0.32049	-0.676712	-0.212895	-0.0117989	-0.190608	-0.213671	-0.0408647	-0.306872	-0.383935	-0.167135	-0.195147	-0.878851	-0.187529	-0.178792	0.296212	-0.455013	-0.237923	0.228809
0.0726056		-0.218204	-0.201758	-0.303171	-0.414282	-0.243203	-0.476657	-0.283901	0.18946	-0.10113	-0.467528	-0.680732	-0.338329	-0.640064	-0.116535	-0.49261	0.228673	-0.619024	-0.620915	-0.163534	0.314894	-0.144147	-0.282969	-0.239881	-0.718766	-0.339563	-0.161975	-0.173549	-0.40898	0.204963	-0.624422	-0.370168	-0.706177	-0.173424	0.0405391	-0.244157	-0.286841	-0.00658524	-0.272902	-0.335369	-0.184622	-0.196443	-0.922877	-0.313412	-0.102601	0.290499	-0.361533	-0.190172	0.183555
0.0684059		-0.201507	-0.167308	-0.302989	-0.422647	-0.317408	-0.461467	-0.290299	0.144052	-0.153228	-0.500113	-0.619782	-0.339098	-0.639587	-0.188782	-0.512071	0.216814	-0.587839	-0.628233	-0.0906914	0.314442	-0.136762	-0.298683	-0.159292	-0.701732	-0.332365	-0.0296836	-0.220936	-0.391055	0.170987	-0.703945	-0.347444	-0.692362	-0.176849	0.0108553	-0.266688	-0.237095	-0.0062065	-0.244461	-0.44962	-0.255784	-0.153796	-0.828781	-0.323784	-0.163464	0.31641	-0.431844	-0.220522	0.0461408
0.0573554		-0.17208	-0.210865	-0.344258	-0.434244	-0.195811	-0.442441	-0.304946	0.116732	-0.141136	-0.582031	-0.68848	-0.339337	-0.628225	-0.24198	-0.447956	0.207697	-0.61433	-0.622872	-0.0588756	0.170733	-0.108744	-0.206813	-0.10157	-0.718917	-0.326136	-0.115639	-0.216776	-0.424643	0.200468	-0.568293	-0.290195	-0.744851	-0.180367	0.0542021	-0.249148	-0.356966	-0.0477732	-0.345126	-0.3721	-0.267279	-0.200609	-0.895198	-0.186585	-0.220943	0.27412	-0.353429	-0.272888	0.135075
0.0568272		-0.18225	-0.220962	-0.309043	-0.421298	-0.278729	-0.553884	-0.2708	0.140634	-0.107662	-0.533654	-0.703727	-0.292396	-0.626963	-0.187977	-0.504648	0.244017	-0.6405	-0.664404	-0.047235	0.176064	-0.0775728	-0.195502	-0.113937	-0.716223	-0.339675	-0.185687	-0.170684	-0.428476	0.129944	-0.561888	-0.236755	-0.657882	-0.201422	0.115972	-0.247437	-0.230631	-0.0656579	-0.284091	-0.38371	-0.286523	-0.230657	-0.945332	-0.210501	-0.123498	0.333474	-0.2676	-0.247039	0.0533784
0.0540181		-0.195907	-0.211188	-0.33079	-0.42116	-0.261742	-0.504455	-0.287619	0.11106	-0.109742	-0.526844	-0.651148	-0.311305	-0.609656	-0.192064	-0.470548	0.244974	-0.645895	-0.563697	-0.0565578	0.215015	-0.13061	-0.216337	-0.0818063	-0.691871	-0.313833	-0.154511	-0.189251	-0.392515	0.25011	-0.615547	-0.319495	-0.632657	-0.184933	0.185192	-0.264723	-0.257411	-0.0454169	-0.288778	-0.41742	-0.188189	-0.208546	-0.872999	-0.162104	-0.214183	0.329338	-0.201838	-0.25303	0.115449
0.0571118		-0.227781	-0.20415	-0.363198	-0.428637	-0.371626	-0.497529	-0.261342	0.156685	-0.127593	-0.543193	-0.696517	-0.326272	-0.673809	-0.173524	-0.519205	0.215616	-0.605054	-0.644844	-0.122	0.255666	-0.140832	-0.213888	-0.200277	-0.733445	-0.353657	-0.137073	-0.161636	-0.414024	0.152873	-0.604191	-0.313797	-0.663815	-0.182527	0.171564	-0.175956	-0.197049	-0.056943	-0.301882	-0.361576	-0.12722	-0.251532	-0.887914	-0.22618	-0.201918	0.284244	-0.223653	-0.24016	0.161333
0.0539425		-0.205226	-0.199946	-0.284284	-0.420864	-0.347766	-0.493471	-0.275846	0.0932939	-0.151617	-0.502933	-0.649475	-0.349225	-0.609917	-0.189701	-0.475835	0.188731	-0.617385	-0.639742	-0.138564	0.19224	-0.117258	-0.160058	-0.226506	-0.683689	-0.328911	-0.125231	-0.128401	-0.406403	0.160599	-0.65979	-0.356809	-0.646433	-0.15703	0.168568	-0.243266	-0.201281	-0.0581223	-0.300778	-0.398325	-0.152944	-0.199362	-0.901266	-0.309445	-0.172158	0.297182	-0.222418	-0.225962	0.0713499
0.065056		-0.162646	-0.21084	-0.206487	-0.453007	-0.431806	-0.487988	-0.278118	0.175494	-0.0973764	-0.524154	-0.653573	-0.380464	-0.617211	-0.153944	-0.483366	0.197379	-0.563517	-0.651856	-0.0918624	0.303614	-0.108534	-0.284703	-0.189915	-0.681428	-0.313257	-0.157241	-0.209561	-0.412976	0.176021	-0.612635	-0.360787	-0.637591	0.14701	0.220613	-0.268427	-0.175558	-0.0588569	-0.27476	-0.340099	-0.169888	-0.243131	-0.912293	-0.235735	-0.274527	0.347952	-0.151232	-0.290306	0.166891
0.0601326		-0.254985	-0.161103	-0.213548	-0.412889	-0.327238	-0.50018	-0.272972	0.178235	-0.0859743	-0.508921	-0.675316	-0.317542	-0.624622	-0.151437	-0.538944	0.228108	-0.602615	-0.631956	-0.133161	0.285993	-0.112827	-0.221553	-0.19578	-0.695012	-0.332805	-0.179703	-0.167444	-0.423311	0.161721	-0.630326	-0.303568	-0.686621	0.131487	0.165061	-0.237716	-0.257866	-0.0330694	-0.282857	-0.400604	-0.138679	-0.223137	-0.943525	-0.374943	-0.19359	0.266133	-0.210825	-0.234759	0.0958997
0.0604313		-0.191022	-0.211735	-0.233606	-0.419208	-0.342905	-0.516438	-0.320641	0.147835	-0.101331	-0.569769	-0.665687	-0.372182	-0.632293	-0.149312	-0.513901	0.219636	-0.575444	-0.646359	-0.137858	0.261915	-0.142556	-0.248	-0.22988	-0.687684	-0.37884	-0.209213	-0.174246	-0.401819	0.147458	-0.598847	-0.379672	-0.688398	0.0985369	0.0804242	-0.22665	-0.235698	-0.0386336	-0.270593	-0.442384	-0.14695	-0.178252	-0.891026	-0.304789	-0.149871	0.241305	-0.30857	-0.202605	0.137481
0.0615451		-0.209988	-0.21492	-0.234096	-0.414794	-0.36655	-0.520084	-0.241714	0.170416	-0.181295	-0.474476	-0.668902	-0.407209	-0.671207	-0.179223	-0.484532	0.167527	-0.599695	-0.563514	-0.225491	0.309412	-0.146456	-0.248359	-0.0933707	-0.701544	-0.339541	-0.214839	-0.173746	-0.334383	0.126762	-0.625326	-0.400388	-0.644045	0.162606	0.114001	-0.227382	-0.242153	-0.0594027	-0.310784	-0.381338	-0.159546	-0.14116	-0.82627	-0.389853	-0.265668	0.320642	-0.264045	-0.227155	0.159892
0.0629998		-0.183459	-0.200194	-0.159409	-0.429628	-0.33716	-0.489228	-0.259273	0.194511	-0.101302	-0.529612	-0.710995	-0.424784	-0.662542	-0.103284	-0.493166	0.211095	-0.58372	-0.525613	-0.256292	0.323149	-0.137078	-0.310299	-0.15702	-0.721507	-0.407991	-0.25741	-0.138427	-0.407292	0.193766	-0.67867	-0.468446	-0.670551	0.103129	0.0264827	-0.158015	-0.182601	-0.00806848	-0.0979357	-0.435979	-0.110207	-0.140364	-0.90254	-0.415517	-0.145978	0.291948	-0.40979	-0.210019	0.150601
0.0581506		-0.219338	-0.184039	-0.216177	-0.432632	-0.311711	-0.476143	-0.242511	0.16255	-0.209593	-0.524317	-0.685214	-0.403109	-0.681688	-0.253206	-0.451426	0.158284	-0.593723	-0.571675	-0.173368	0.232396	-0.16785	-0.257704	-0.0711689	-0.721036	-0.375716	-0.116207	-0.109677	-0.33768	0.23222	-0.710794	-0.439784	-0.652993	0.0670017	0.100457	-0.193558	-0.183439	-0.0258804	-0.129699	-0.419535	-0.121396	-0.122414	-0.8131	-0.323691	-0.224246	0.313471	-0.299713	-0.168904	0.124026
0.0506717		-0.19132	-0.178059	-0.196779	-0.422777	-0.295481	-0.500859	-0.327206	0.147827	-0.202077	-0.527256	-0.678191	-0.437513	-0.664657	-0.301823	-0.451406	0.170461	-0.577561	-0.557903	-0.0929787	0.279893	-0.095899	-0.254445	-0.0101564	-0.716747	-0.385721	-0.133209	-0.122324	-0.407351	0.18102	-0.712198	-0.458622	-0.689898	0.101077	0.0861581	-0.238567	-0.206134	-0.0362361	-0.100446	-0.465434	-0.179767	-0.171058	-0.860241	-0.334886	-0.207977	0.36135	-0.308246	-0.175493	0.150273
0.0576057		-0.187733	-0.151198	-0.248827	-0.384367	-0.339855	-0.483787	-0.281469	0.205542	-0.257598	-0.576671	-0.726618	-0.418484	-0.693057	-0.3131	-0.491679	0.185647	-0.579078	-0.536446	-0.188823	0.275316	-0.182425	-0.230113	-0.072841	-0.740819	-0.391529	-0.0929029	-0.206603	-0.358593	0.229137	-0.679421	-0.437443	-0.656515	0.0697993	0.047253	-0.174922	-0.292447	-0.0256806	-0.030001	-0.507393	-0.131614	-0.167113	-0.792714	-0.366157	-0.221723	0.301398	-0.36509	-0.261354	0.128365
0.046911		-0.249538	-0.150105	-0.242191	-0.421747	-0.340663	-0.499868	-0.332739	0.223662	-0.176808	-0.536077	-0.714443	-0.413954	-0.674563	-0.221802	-0.470555	0.210084	-0.615472	-0.571235	-0.192347	0.315232	-0.131133	-0.251456	-0.0591575	-0.713227	-0.332363	-0.159482	-0.145162	-0.366358	0.158115	-0.732074	-0.420662	-0.698144	0.10857	0.10162	-0.251622	-0.216022	-0.0504905	0.181878	-0.532199	-0.218369	-0.129947	-0.83557	-0.407401	-0.248508	0.275084	-0.308286	-0.177112	0.121561
0.0676952		-0.207367	-0.136429	-0.116389	-0.42629	-0.323624	-0.456802	-0.311884	0.160434	-0.183327	-0.514777	-0.74321	-0.478446	-0.701104	-0.276784	-0.462179	0.188543	-0.566599	-0.613576	-0.0946915	0.237354	-0.119624	-0.264877	-0.0269737	-0.747782	-0.30963	-0.174342	-0.0512058	-0.395493	0.0965596	-0.667521	-0.458839	-0.684492	0.163644	0.0748915	-0.269429	-0.198887	-0.057263	0.371411	-0.486763	-0.153843	-0.123784	-0.863277	-0.325088	-0.231679	0.310817	-0.324884	-0.133611	0.188437
0.0504588		-0.215982	-0.147898	-0.179418	-0.42378	-0.317835	-0.460735	-0.307928	0.148336	-0.19932	-0.615296	-0.636739	-0.420004	-0.632241	-0.317873	-0.395655	0.141876	-0.529506	-0.575061	-0.208313	0.184528	-0.149457	-0.287827	-0.0903999	-0.699381	-0.318299	-0.200667	-0.156902	-0.385714	0.262071	-0.651552	-0.439957	-0.697039	0.1074	0.0755237	-0.174392	-0.231158	-0.0667013	0.370509	-0.458101	-0.163533	-0.13221	-0.787912	-0.282045	-0.166441	0.295116	-0.375706	-0.255916	0.185861
0.0452044		-0.162759	-0.183465	-0.0937871	-0.40927	-0.309096	-0.50051	-0.311798	0.147448	-0.2026	-0.562081	-0.575347	-0.379195	-0.583741	-0.307684	-0.393721	0.131622	-0.539336	-0.546352	-0.148476	0.25269	-0.15983	-0.200104	0.0202521	-0.648645	-0.348438	-0.137877	-0.16012	-0.340342	0.213947	-0.708446	-0.417479	-0.706766	0.10741	0.089759	-0.221501	-0.248775	-0.0943389	0.5455	-0.497872	-0.239577	-0.128652	-0.743108	-0.402415	-0.178736	0.364102	-0.31799	-0.182751	0.127004
0.0469038		-0.147369	-0.194343	-0.143981	-0.396348	-0.409453	-0.414491	-0.324676	0.104004	-0.203641	-0.553358	-0.583509	-0.40704	-0.581966	-0.300104	-0.43053	0.100905	-0.571685	-0.54461	-0.194058	0.155586	-0.139297	-0.177555	-0.0407757	-0.657765	-0.355821	-0.248159	-0.123479	-0.414447	0.268997	-0.67525	-0.421028	-0.749217	0.410489	0.0841568	-0.0920827	-0.175637	-0.0370197	0.368345	-0.467229	-0.0889541	-0.229468	-0.828558	-0.261899	-0.186024	0.218957	-0.311259	-0.219624	0.0869207
0.0441152		-0.135065	-0.198903	-0.188519	-0.417361	-0.315237	-0.403251	-0.287835	0.138376	-0.16406	-0.541139	-0.643144	-0.413299	-0.581391	-0.281765	-0.397154	0.116838	-0.519925	-0.571712	-0.138299	0.162987	-0.17237	-0.22193	0.0193481	-0.673474	-0.383979	-0.199701	-0.118108	-0.393561	0.348858	-0.724308	-0.419545	-0.692247	0.397049	0.111942	-0.165751	-0.196143	-0.0621374	0.313103	-0.393872	-0.0836945	-0.228379	-0.838497	-0.293376	-0.261475	0.365499	-0.291747	-0.189287	0.0711089
0.0489173		-0.15614	-0.174725	-0.207748	-0.483954	-0.355086	-0.415851	-0.328306	0.0757957	-0.205653	-0.537391	-0.657765	-0.430097	-0.641414	-0.302216	-0.440858	0.104547	-0.561582	-0.582572	-0.160605	0.117715	-0.167275	-0.252095	-0.00501113	-0.706605	-0.386865	-0.234608	-0.146789	-0.40086	0.253931	-0.712692	-0.392341	-0.70311	0.447624	0.0484522	-0.162371	-0.1903	-0.0558095	0.326807	-0.463326	-0.166076	-0.272921	-0.807479	-0.20717	-0.335562	0.355775	-0.375774	-0.237332	0.082531
0.0525968		-0.174454	-0.169018	-0.19247	-0.4573	-0.349566	-0.474118	-0.323695	0.0951404	-0.251345	-0.601523	-0.67556	-0.421486	-0.636104	-0.330223	-0.457303	0.0728182	-0.552186	-0.59022	-0.163149	0.137315	-0.153227	-0.195933	-0.0265114	-0.713351	-0.414423	-0.234671	-0.153036	-0.375135	0.22998	-0.673968	-0.457295	-0.6789	0.378811	0.0596512	-0.184039	-0.139767	-0.0562533	0.328164	-0.347224	-0.180043	-0.264036	-0.813647	-0.327464	-0.214574	0.246651	-0.374204	-0.205659	0.0478632
0.0545542		-0.207279	-0.159676	-0.175441	-0.447281	-0.367166	-0.463756	-0.307934	0.0882367	-0.225021	-0.563512	-0.640362	-0.449177	-0.631589	-0.2928	-0.407792	0.0871781	-0.496928	-0.648783	-0.0346427	0.127209	-0.137514	-0.230509	0.0736532	-0.691601	-0.338558	-0.185597	-0.100337	-0.371381	0.262254	-0.69619	-0.43217	-0.70791	0.399744	-0.0837835	-0.169123	-0.260066	-0.0660805	0.401219	-0.35016	-0.167992	-0.176492	-0.789747	-0.379474	-0.214995	0.244851	-0.565616	-0.155307	0.0465802
0.0587366		-0.242366	-0.158052	-0.170314	-0.43661	-0.358266	-0.478064	-0.31179	0.111061	-0.238205	-0.577993	-0.650634	-0.469634	-0.634607	-0.323501	-0.40578	0.0990468	-0.539576	-0.605387	-0.172318	0.0766693	-0.191592	-0.204348	-0.0876664	-0.675707	-0.291355	-0.19801	-0.160194	-0.322907	0.24739	-0.702092	-0.47743	-0.682927	0.282599	0.0338476	-0.148893	-0.236508	-0.0397391	0.374909	-0.396836	-0.208453	-0.173063	-0.744634	-0.350671	-0.261776	0.267169	-0.397538	-0.186968	0.0553917
0.0489971		-0.18636	-0.146273	-0.179186	-0.462849	-0.356637	-0.473372	-0.304737	0.130125	-0.294258	-0.568445	-0.692905	-0.484529	-0.658658	-0.342946	-0.464311	0.133324	-0.512631	-0.70389	-0.150928	0.176209	-0.19366	-0.169779	-0.0656433	-0.700143	-0.355766	-0.169604	-0.175531	-0.329943	0.264009	-0.721481	-0.491447	-0.683144	0.352351	0.0753397	-0.182613	-0.143069	-0.0344566	0.321152	-0.428189	-0.209411	-0.20514	-0.728313	-0.422385	-0.2736	0.317646	-0.302394	-0.215613	0.0361945
0.0445101		-0.236907	-0.163991	-0.200119	-0.48201	-0.356621	-0.483027	-0.317826	0.194935	-0.239873	-0.564457	-0.611503	-0.512697	-0.604146	-0.335235	-0.447878	0.0812846	-0.544741	-0.595798	-0.178674	0.237022	-0.179609	-0.0588731	-0.10147	-0.660478	-0.389986	-0.174432	-0.210702	-0.383129	0.267174	-0.727625	-0.510702	-0.68036	0.352652	0.0354511	-0.192516	-0.164118	-0.0140421	0.35913	-0.477185	-0.172502	-0.214153	-0.79869	-0.369798	-0.353546	0.212014	-0.387868	-0.26593	0.113755
0.0476987		-0.200281	-0.19059	-0.117576	-0.448514	-0.377663	-0.490633	-0.316044	0.162199	-0.236928	-0.543264	-0.732003	-0.479826	-0.679439	-0.315765	-0.421754	0.0813216	-0.534931	-0.629613	-0.181212	0.232564	-0.176838	0.116552	-0.0853072	-0.732874	-0.334135	-0.171014	-0.188695	-0.432558	0.267604	-0.683538	-0.470154	-0.685472	0.359642	-0.0115928	-0.224744	-0.249888	-0.0555085	0.394136	-0.445324	-0.226812	-0.185859	-0.830663	-0.376693	-0.274518	0.247766	-0.441731	-0.24281	0.0849076
0.0314855		-0.194437	-0.164385	-0.117995	-0.488506	-0.319735	-0.516728	-0.346969	0.127616	-0.230349	-0.519287	-0.661367	-0.503128	-0.637963	-0.310587	-0.483512	0.0891495	-0.550067	-0.603675	-0.145594	0.159484	-0.144762	0.257671	-0.041608	-0.694275	-0.331502	-0.156176	-0.131658	-0.383547	0.288885	-0.687625	-0.471534	-0.709341	0.378213	0.0454376	-0.243518	-0.183071	-0.0505075	0.381888	-0.447395	-0.34267	-0.178357	-0.788902	-0.366307	-0.368912	0.217516	-0.349766	-0.211585	0.0946656
0.0283372		-0.169206	-0.186458	-0.006061	-0.468477	-0.338747	-0.514721	-0.284173	0.117729	-0.217977	-0.507316	-0.630996	-0.486024	-0.609506	-0.248856	-0.448688	0.0806893	-0.528697	-0.587284	-0.175443	0.183324	-0.132208	0.232791	-0.112625	-0.656207	-0.339545	-0.177199	-0.215713	-0.35209	0.287848	-0.646931	-0.50717	-0.677635	0.369806	-0.0734638	-0.175491	-0.175017	-0.0945926	0.494978	-0.416702	-0.313195	-0.244331	-0.803098	-0.307024	-0.340042	0.256592	-0.513992	-0.292262	0.0179709
0.0419949		-0.171203	-0.167591	-0.0737481	-0.445271	-0.372317	-0.368122	-0.338294	0.163955	-0.244817	-0.482367	-0.692738	-0.460763	-0.637107	-0.27257	-0.469915	0.0891333	-0.495238	-0.61058	-0.212754	0.222135	-0.120652	0.238937	-0.121406	-0.687614	-0.320298	-0.245497	-0.171701	-0.36076	0.265609	-0.729628	-0.474749	-0.694202	0.351457	0.00572492	-0.222136	-0.291874	-0.0678931	0.536911	-0.463349	-0.145725	-0.208121	-0.811422	-0.323079	-0.237174	0.22483	-0.398191	-0.274357	0.0108151
0.0450236		-0.201995	-0.185427	0.00689799	-0.422552	-0.34822	-0.397106	-0.340667	0.188684	-0.21947	-0.533145	-0.733264	-0.491458	-0.645944	-0.249637	-0.431673	0.0918472	-0.48036	-0.607246	-0.113656	0.181094	-0.139575	0.157549	-0.0402489	-0.714429	-0.381307	-0.208408	-0.216811	-0.384863	0.282398	-0.672184	-0.483408	-0.6606	0.410365	-0.0780566	-0.218657	-0.249205	-0.101645	0.639692	-0.525832	-0.217266	-0.24087	-0.823884	-0.342331	-0.319316	0.301597	-0.511923	-0.312942	0.04191
0.0445144		-0.218272	-0.153355	-0.00568729	-0.447792	-0.362084	-0.418975	-0.321515	0.170888	-0.287332	-0.517372	-0.739011	-0.509989	-0.669844	-0.326248	-0.44706	0.0596731	-0.493501	-0.571471	-0.170626	0.176089	-0.15025	0.17517	-0.0959812	-0.739907	-0.392559	-0.210384	-0.18328	-0.401513	0.286742	-0.694589	-0.453162	-0.653119	0.464813	-0.0540354	-0.172193	-0.208148	-0.116984	0.724043	-0.505543	-0.205741	-0.183662	-0.802127	-0.357749	-0.387129	0.348564	-0.50059	-0.262789	0.148072
0.061729		-0.178416	-0.123987	-0.0273958	-0.423699	-0.294759	-0.398746	-0.322135	0.235917	-0.262985	-0.54259	-0.687042	-0.506387	-0.632925	-0.339315	-0.41831	0.0467357	-0.489902	-0.587918	-0.129704	0.182636	-0.138853	0.104594	-0.0452469	-0.69014	-0.361201	-0.167064	-0.147089	-0.408455	0.24567	-0.706981	-0.470514	-0.6994	0.472087	-0.0237842	-0.167595	-0.258076	-0.0873198	0.717982	-0.415063	-0.171276	-0.166786	-0.804839	-0.326233	-0.34712	0.370101	-0.455807	-0.214683	0.0517495
0.0639274		-0.216915	-0.192972	-0.000672616	-0.428868	-0.308908	-0.402514	-0.380472	0.23372	-0.24346	-0.437708	-0.678235	-0.519122	-0.618836	-0.272046	-0.471218	0.0646361	-0.45419	-0.535711	-0.185562	0.190544	-0.152899	0.0935684	-0.123222	-0.671139	-0.381384	-0.0614905	-0.194751	-0.336355	0.321187	-0.594714	-0.463475	-0.724186	0.478977	-0.0749448	-0.189698	-0.229811	-0.10104	0.717662	-0.426034	-0.18336	-0.238426	-0.791062	-0.293182	-0.36314	0.298912	-0.524752	-0.262971	0.16051
0.0695494		-0.170595	-0.182988	-1.61714e-05	-0.531448	-0.273388	-0.371767	-0.375736	0.310953	-0.258023	-0.335353	-0.72751	-0.49189	-0.667867	-0.283836	-0.551318	0.0741051	-0.49348	-0.580363	-0.102042	0.145333	-0.149101	-0.0485392	-0.0222407	-0.721268	-0.38241	-0.119606	-0.172687	-0.368508	0.27798	-0.618006	-0.439773	-0.662276	0.495546	-0.0916453	-0.221475	-0.289484	-0.124479	0.66771	-0.459881	-0.159577	-0.257387	-0.782205	-0.387703	-0.465881	0.255447	-0.491122	-0.285206	0.0304356
0.0696298		-0.179677	-0.237934	-0.0213415	-0.494851	-0.247895	-0.410867	-0.399071	0.286155	-0.305879	-0.262853	-0.651476	-0.435381	-0.602635	-0.322476	-0.528194	0.0466926	-0.445991	-0.645689	-0.201735	0.146242	-0.139358	-0.0228817	-0.0906005	-0.659148	-0.374656	-0.151024	-0.165155	-0.312857	0.292682	-0.564103	-0.406331	-0.695624	0.5677	-0.0323153	-0.209891	-0.18931	-0.105479	0.627979	-0.435371	-0.256034	-0.271154	-0.746441	-0.344251	-0.314735	0.37651	-0.401514	-0.25543	0.0738176
0.0766973		-0.174433	-0.214513	0.0242209	-0.457453	-0.287354	-0.383934	-0.37114	0.331539	-0.224355	-0.252274	-0.681459	-0.457343	-0.587095	-0.26699	-0.471454	0.0647593	-0.470946	-0.650355	-0.116074	0.14291	-0.146144	0.0387709	-0.0131098	-0.660623	-0.349804	-0.17176	-0.129558	-0.311047	0.27369	-0.60765	-0.392594	-0.693943	0.530511	0.0128076	-0.209534	-0.239532	-0.112334	0.714785	-0.488433	-0.225949	-0.283047	-0.74686	-0.324265	-0.332124	0.232235	-0.348673	-0.223376	0.0540655
0.0801455		-0.175836	-0.231283	-0.0151877	-0.457403	-0.318881	-0.390791	-0.36825	0.273306	-0.206936	-0.196316	-0.70428	-0.481996	-0.602586	-0.208065	-0.502546	0.119772	-0.506408	-0.654759	-0.130741	0.0767118	-0.128777	0.0375771	-0.0422745	-0.668342	-0.377739	-0.209268	-0.194981	-0.359598	0.312182	-0.615765	-0.39875	-0.686762	0.6339	-0.0422012	-0.231024	-0.168923	-0.12149	0.562609	-0.362111	-0.239423	-0.316787	-0.810726	-0.302071	-0.419178	0.287168	-0.420831	-0.310234	0.0282365
0.0929436		-0.194606	-0.257066	0.0119237	-0.470873	-0.337665	-0.411169	-0.37402	0.306524	-0.263004	-0.231523	-0.642919	-0.523844	-0.606768	-0.318473	-0.541267	0.0916284	-0.462485	-0.576948	-0.111131	0.133232	-0.150112	-0.0273569	-0.0707636	-0.655046	-0.356747	-0.188423	-0.100311	-0.375492	0.189188	-0.566836	-0.456938	-0.656824	0.633844	-0.0120916	-0.209973	-0.223459	-0.0897948	0.694766	-0.470745	-0.233888	-0.310904	-0.810961	-0.300897	-0.38466	0.2125	-0.360761	-0.209487	0.0352505
0.0887712		-0.230573	-0.242963	-0.0415666	-0.519626	-0.287018	-0.454314	-0.341294	0.220141	-0.215402	-0.208745	-0.866772	-0.493306	-0.611752	-0.365802	-0.562636	-0.00494199	-0.252713	-0.698724	-0.176369	0.0817016	-0.169948	-0.0709725	-0.0881379	-0.760346	-0.363105	-0.12213	-0.391844	-0.559687	0.194791	-0.635841	-0.366482	-0.6544	0.73778	-0.19407	-0.187816	-0.239291	-0.196994	0.637336	-0.515282	-0.24649	-0.284069	-1.06732	-0.431511	-0.417948	0.283235	-0.62747	-0.478136	0.178469
0.0793691		-0.194314	-0.291324	0.0212495	-0.460505	-0.352562	-0.340134	-0.306842	0.297697	-0.275915	-0.260278	-0.674136	-0.582547	-0.617209	-0.0320413	-0.5283	0.0312703	0.0376386	-0.546465	-0.146219	0.168167	-0.181783	0.0757968	-0.126901	-0.640116	-0.358501	-0.131542	-0.125365	-0.174832	0.222722	-0.684274	-0.463131	-0.687951	0.605028	-0.0601042	-0.179767	-0.367255	-0.143717	0.698222	-0.487128	-0.0737935	-0.316866	-0.67674	-0.440799	-0.457244	0.266528	-0.433138	-0.236438	-0.00180832
0.0877936		-0.223306	-0.260286	0.00659292	-0.481029	-0.341008	-0.38007	-0.295869	0.259148	-0.256585	-0.268635	-0.703739	-0.50792	-0.601953	0.153808	-0.543711	-0.00185826	0.0279928	-0.605327	-0.0952736	0.275075	-0.181313	0.11505	-0.0302068	-0.638263	-0.348502	-0.104435	-0.149871	-0.23677	0.389826	-0.680601	-0.405584	-0.642061	0.656537	-0.0706008	-0.183254	-0.289741	-0.113745	0.669613	-0.410322	-0.134094	-0.28757	-0.785159	-0.362001	-0.430134	0.233622	-0.44892	-0.279566	0.00909316
0.0913367		-0.238619	-0.277818	-0.00934278	-0.437647	-0.279317	-0.358887	-0.267653	0.199105	-0.227333	-0.225169	-0.632207	-0.482504	-0.523564	0.188027	-0.559797	0.0300545	0.0116573	-0.576654	-0.144128	0.205674	-0.199094	0.402888	-0.0706871	-0.572948	-0.349867	-0.0951602	-0.137129	-0.269001	0.326759	-0.627268	-0.393123	-0.629536	0.602232	-0.0352587	-0.231125	-0.285209	-0.139887	0.648358	-0.411169	-0.148219	-0.351341	-0.812784	-0.300777	-0.404251	0.180342	-0.380721	-0.289619	-0.0159408
0.091104		-0.176493	-0.278813	-0.0165592	-0.49918	-0.337286	-0.392024	-0.327451	0.226115	-0.202489	-0.250085	-0.612931	-0.480631	-0.501569	0.218597	-0.594341	0.0395	0.0612193	-0.542465	-0.0279503	0.225946	-0.149248	0.48704	0.0414319	-0.554032	-0.364166	-0.103357	-0.0843956	-0.229864	0.375733	-0.633069	-0.346979	-0.628003	0.695905	-0.0283657	-0.320035	-0.334289	-0.166162	0.5841	-0.460902	-0.211521	-0.342974	-0.782386	-0.327288	-0.400956	0.157142	-0.371999	-0.22162	-0.0169825
0.0813141		-0.205724	-0.243197	0.0712175	-0.48614	-0.285792	-0.400919	-0.310882	0.234709	-0.249646	-0.236294	-0.533535	-0.461649	-0.468879	0.161222	-0.532318	0.0123389	0.0716604	-0.513971	-0.192527	0.25493	-0.16901	0.482594	-0.0738928	-0.52153	-0.354408	-0.0983648	-0.112485	-0.235692	0.42823	-0.630785	-0.375731	-0.606697	0.954068	-0.0176533	-0.313907	-0.335134	-0.168409	0.827564	-0.3708	-0.252328	-0.343483	-0.731065	-0.327933	-0.425517	0.227848	-0.371301	-0.270965	-0.0030007
0.0933222		-0.22825	-0.267608	0.0842836	-0.482435	-0.305483	-0.437968	-0.330246	0.255499	-0.223627	-0.218164	-0.587118	-0.523839	-0.497189	0.18015	-0.553394	-0.0152459	0.0558042	-0.499455	-0.108233	0.434463	-0.198537	0.509842	-0.0541884	-0.568285	-0.382436	-0.0902298	-0.175975	-0.259662	0.380238	-0.598957	-0.421212	-0.616929	0.989007	-0.0575365	-0.241012	-0.26212	-0.147394	0.858191	-0.382909	-0.313663	-0.404153	-0.799139	-0.316418	-0.370316	0.203299	-0.421382	-0.325125	0.0265967
0.0947598		-0.242729	-0.231929	0.0473614	-0.454319	-0.335896	-0.431629	-0.344343	0.219178	-0.149399	-0.317845	-0.543488	-0.540599	-0.449554	0.241657	-0.558921	0.0867561	0.0590189	-0.390981	-0.134063	0.391168	-0.206196	0.568975	-0.063166	-0.550527	-0.340306	-0.0714893	-0.0842837	-0.307334	0.352206	-0.609496	-0.404412	-0.650242	0.969503	-0.0553701	-0.240216	-0.334853	-0.168309	0.742339	-0.336481	-0.286146	-0.432957	-0.824497	-0.4536	-0.439917	0.215912	-0.410549	-0.246144	0.0782818
0.114495		-0.214661	-0.228308	0.116799	-0.478266	-0.370155	-0.452514	-0.292318	0.170742	-0.220075	-0.289712	-0.604548	-0.498238	-0.474676	0.145088	-0.622707	0.0824773	0.0537159	-0.31695	-0.125079	0.540714	-0.175158	0.448233	-0.0423717	-0.564563	-0.409052	-0.0780701	-0.155395	-0.251587	0.350994	-0.57975	-0.437024	-0.563901	1.00629	-0.0541034	-0.283579	-0.205937	-0.167762	0.880907	-0.487447	-0.324988	-0.418647	-0.785635	-0.328014	-0.393504	0.21836	-0.421344	-0.322273	0.0365385
0.107995		-0.224213	-0.279812	0.0971861	-0.50067	-0.332183	-0.459036	-0.283787	0.191526	-0.275321	-0.331232	-0.703758	-0.504206	-0.451128	0.130034	-0.539826	0.164697	0.0817373	-0.295328	-0.0993454	0.506819	-0.212493	0.425681	-0.0220872	-0.618648	-0.398099	-0.0467608	-0.179038	-0.287849	0.27938	-0.643659	-0.379916	-0.583767	1.21886	-0.0221619	-0.228122	-0.0216814	-0.214946	0.866935	-0.385079	-0.323496	-0.457485	-0.842161	-0.364268	-0.410032	0.205982	-0.388085	-0.350795	0.146745
0.105434		-0.248088	-0.259649	0.111379	-0.421627	-0.44843	-0.456344	-0.30463	0.178245	-0.281228	-0.355375	-0.689332	-0.537541	-0.454563	0.0708269	-0.54166	0.152806	0.155512	-0.161531	-0.128884	0.542257	-0.183363	0.368955	-0.0809251	-0.612415	-0.345502	-0.0669834	-0.174094	-0.334882	0.315332	-0.578167	-0.436531	-0.564625	1.29248	-0.0409026	-0.279844	-0.128095	-0.173879	0.863295	-0.338976	-0.323313	-0.412091	-0.8755	-0.413648	-0.460541	0.14424	-0.423119	-0.322804	0.0827145
0.098476		-0.245195	-0.236424	0.0658636	-0.42676	-0.38456	-0.430231	-0.29826	0.208567	-0.253636	-0.33057	-0.632506	-0.403467	-0.406671	0.0805676	-0.593154	0.14766	0.155658	-0.132543	-0.119656	0.548429	-0.18397	0.357861	-0.0549534	-0.618269	-0.399347	-0.152919	-0.160896	-0.355445	0.24525	-0.633083	-0.446217	-0.589563	1.3296	-0.0683005	-0.248011	-0.0249923	-0.180209	0.831215	-0.291207	-0.258246	-0.38457	-0.855543	-0.401705	-0.395282	0.301892	-0.474235	-0.294674	0.0752374
0.106778		-0.263067	-0.242975	0.097352	-0.457405	-0.422382	-0.448013	-0.306173	0.238977	-0.250533	-0.383151	-0.663858	-0.394281	-0.392845	0.154596	-0.602514	0.0821841	0.180482	-0.111669	-0.220951	0.54984	-0.191858	0.293124	0.0231901	-0.607744	-0.326279	-0.0873523	-0.111436	-0.297224	0.286371	-0.592941	-0.482321	-0.591725	1.39444	-0.0771417	-0.295737	-0.13292	-0.154165	0.814347	-0.377153	-0.326768	-0.395354	-0.831098	-0.396752	-0.332253	0.134719	-0.470561	-0.29624	0.0967674
0.112976		-0.276358	-0.227075	0.096144	-0.403041	-0.48668	-0.4037	-0.340948	0.262082	-0.237314	-0.337948	-0.58997	-0.433738	-0.360653	0.0946049	-0.549639	0.112879	0.139926	-0.0727241	-0.19126	0.591683	-0.202262	0.342908	0.0537917	-0.564317	-0.310572	-0.150199	-0.153303	-0.322513	0.258712	-0.672239	-0.481786	-0.63295	1.33355	-0.144378	-0.333997	-0.102914	-0.216151	0.970778	-0.34583	-0.232152	-0.351159	-0.821709	-0.363606	-0.366912	0.178016	-0.554404	-0.316129	0.104867
0.12455		-0.249736	-0.243071	0.0920133	-0.362401	-0.449219	-0.406295	-0.304558	0.225844	-0.245756	-0.354304	-0.595192	-0.405238	-0.340319	0.087336	-0.600212	0.138454	0.132379	-0.0762509	-0.164889	0.612491	-0.200845	0.344814	0.106406	-0.55545	-0.287767	-0.126946	-0.147968	-0.257512	0.228836	-0.615662	-0.443863	-0.598223	1.31262	-0.0957262	-0.32132	-0.109746	-0.15029	0.889864	-0.343664	-0.251147	-0.342914	-0.775615	-0.410206	-0.413665	0.237353	-0.494898	-0.313426	0.0649335
0.121592		-0.293423	-0.289769	0.0973384	-0.271922	-0.377927	-0.459041	-0.318325	0.235311	-0.270839	-0.395298	-0.639249	-0.28575	-0.361904	0.0876991	-0.627646	0.115824	0.103196	-0.0741294	-0.166021	0.629635	-0.245204	0.278179	0.0931641	-0.568944	-0.329748	-0.156129	-0.176866	-0.29594	0.289662	-0.609725	-0.433251	-0.655981	1.3062	-0.0962726	-0.283702	-0.048987	-0.185332	0.870524	-0.378814	-0.330397	-0.456313	-0.815893	-0.416723	-0.436427	0.174812	-0.489711	-0.345017	-0.00339522
0.120526		-0.216417	-0.271584	0.0659735	-0.311276	-0.407138	-0.473478	-0.272599	0.226362	-0.217367	-0.327963	-0.600765	-0.301035	-0.320485	0.118887	-0.672251	0.164308	0.128852	-0.0299714	-0.160146	0.66117	-0.172084	0.264186	0.161543	-0.548357	-0.289597	-0.139373	-0.106088	-0.268839	0.298639	-0.657089	-0.426892	-0.622747	1.34811	-0.0738388	-0.262338	-0.0416926	-0.191135	0.881297	-0.388067	-0.0806304	-0.400688	-0.796882	-0.334579	-0.287025	0.184035	-0.447161	-0.284808	0.0599254
0.121438		-0.226705	-0.269081	0.0686041	-0.304369	-0.439271	-0.466421	-0.157727	0.230488	-0.26096	-0.311333	-0.599309	-0.300589	-0.239563	0.0597854	-0.636814	0.0389015	0.128652	-0.0447706	-0.165916	0.615473	-0.152813	0.265853	0.165301	-0.550918	-0.0218178	-0.110285	-0.128252	-0.265739	0.25214	-0.64512	-0.412573	-0.504631	1.37235	-0.0641068	-0.333784	-0.0122524	-0.21228	0.902554	-0.309412	-0.0750439	-0.452982	-0.770179	-0.361297	-0.361244	0.22895	-0.422877	-0.333293	0.0573652
0.115764		-0.212774	-0.262254	0.0777308	-0.290921	-0.408441	-0.466661	-0.203016	0.22631	-0.204357	-0.353715	-0.592683	-0.322385	-0.269751	0.12877	-0.619747	-0.00287249	0.159696	0.032908	-0.145308	0.650715	-0.158495	0.197926	0.147177	-0.57284	-0.0235031	-0.194475	-0.193927	-0.300627	0.218497	-0.620212	-0.429592	-0.528	1.41729	-0.0818255	-0.380456	-0.140634	-0.198517	0.920584	-0.345518	-0.0597744	-0.337818	-0.786897	-0.436335	-0.322416	0.152753	-0.445321	-0.378318	-0.0484088
0.1307		-0.234382	-0.299449	0.117757	-0.209345	-0.402012	-0.478125	-0.169778	0.291544	-0.253913	-0.238116	-0.587871	-0.284185	-0.258448	0.081898	-0.568425	0.186166	0.167008	0.043179	-0.137221	0.66155	-0.175799	0.18615	0.172028	-0.540613	0.00432558	-0.225616	-0.199072	-0.225665	0.174987	-0.582247	-0.315771	-0.490056	1.48664	-0.0772473	-0.350103	-0.0262499	-0.184954	0.97973	-0.367694	-0.0725135	-0.39826	-0.756791	-0.484989	-0.135041	0.230084	-0.458742	-0.376053	0.0735658
0.135049		-0.238	-0.291696	0.125437	-0.23477	-0.426814	-0.464766	-0.158386	0.229995	-0.248572	-0.183508	-0.640779	-0.260897	-0.296281	0.081633	-0.520294	0.127824	0.173165	0.115468	-0.21174	0.731148	-0.222916	0.181618	0.126403	-0.575576	-0.000323323	0.0026989	-0.174883	-0.239753	0.243141	-0.479542	-0.278266	-0.407007	1.48981	-0.122202	-0.349697	-0.130761	-0.0733566	0.943708	-0.336046	-0.0907546	-0.321021	-0.773163	-0.421965	-0.116878	0.237313	-0.526766	-0.33887	-0.00803249
0.129121		-0.196104	-0.293604	0.10648	-0.0817637	-0.377934	-0.471869	-0.169955	0.321778	-0.180001	-0.134486	-0.56211	-0.260982	-0.239477	0.155763	-0.554819	0.150668	0.129803	0.18009	-0.193198	0.869928	-0.181775	0.124234	0.119708	-0.541429	-0.0162159	-0.131903	-0.214706	-0.0832355	0.25806	-0.510881	-0.332029	-0.428033	1.39543	-0.139426	-0.29805	-0.193558	0.0207222	0.922343	-0.364891	-0.0353624	-0.372749	-0.770089	-0.482473	-0.0190624	0.169638	-0.511822	-0.39537	0.042259
0.141054		-0.232447	-0.259687	0.115536	-0.0132328	-0.31859	-0.482045	-0.12489	0.326097	-0.170514	0.0331665	-0.574452	-0.243934	-0.274133	0.171483	-0.402965	0.136134	0.382206	0.226759	-0.204419	0.981458	-0.236814	0.164136	0.134101	-0.556704	-0.0508187	-0.166898	-0.177919	-0.0699098	0.202403	-0.48778	-0.312497	-0.379932	1.60845	-0.111222	-0.273758	-0.13517	-0.028508	0.917866	-0.275139	-0.0818065	-0.350756	-0.752044	-0.597749	-0.104343	0.12835	-0.474127	-0.374579	0.132457
0.132796		-0.255712	-0.293073	0.0770994	0.0176845	-0.284333	-0.464996	-0.153719	0.23951	-0.0878616	0.0447241	-0.547991	-0.217428	-0.213416	0.254338	-0.448577	0.231457	0.361753	0.277325	-0.164194	0.867233	-0.234906	0.0608318	0.147318	-0.519014	-0.0283667	-0.120411	-0.215963	-0.0614745	0.253383	-0.474825	-0.30934	-0.413298	1.68948	-0.115565	-0.243344	-0.215642	0.0258855	0.787781	-0.402259	-0.0408458	-0.33464	-0.746321	-0.500464	0.0682225	0.106709	-0.478936	-0.407028	0.0430939
0.136768		-0.259126	-0.281811	0.0965102	0.0205314	-0.263273	-0.45486	-0.167694	0.288526	-0.147385	0.0447532	-0.53524	-0.281674	-0.217625	0.206576	-0.455565	0.253722	0.343411	0.250907	-0.163224	0.90993	-0.198733	0.0183401	0.0961062	-0.508533	-0.0536705	-0.0703307	-0.211719	-0.0321989	0.228188	-0.488842	-0.20013	-0.456783	1.58807	-0.158208	-0.232101	-0.192366	0.0459335	0.791462	-0.298234	-0.033933	-0.344772	-0.709319	-0.578159	-0.0983066	0.142843	-0.53312	-0.390084	-0.0118067
0.131909		-0.229182	-0.320374	0.0934701	0.145104	-0.317188	-0.47749	-0.217626	0.286381	-0.14277	0.173279	-0.595695	-0.244077	-0.258484	0.19197	-0.421765	0.389385	0.373241	0.465051	-0.158916	0.898462	-0.220009	-0.0319909	0.314791	-0.551496	-0.031954	-0.0793379	-0.157965	-0.0628251	0.222435	-0.415565	-0.0886065	-0.408599	1.64436	-0.110996	-0.38766	-0.180302	0.0446445	0.844052	-0.369105	-0.0973136	-0.349276	-0.802588	-0.5481	0.0362065	0.122644	-0.473237	-0.304915	0.127959
0.138126	M	-0.241837	-0.315964	0.102263	0.148776	-0.310377	-0.487965	-0.123452	0.230928	-0.102119	0.153663	-0.49575	-0.339357	-0.190823	0.231163	-0.465755	0.352498	0.362326	0.497744	-0.167155	0.844329	-0.205788	-0.016051	0.333237	-0.487124	-0.0901792	-0.14792	-0.113339	-0.0715173	0.320179	-0.467134	-0.0750607	-0.363016	1.65749	-0.162528	-0.270846	-0.16286	0.0130593	0.86323	-0.348532	-0.122741	-0.409557	-0.515566	-0.482257	-0.00136248	0.148379	-0.514168	-0.266296	0.0244847
0.127907		-0.252022	-0.298969	0.0888171	0.125717	-0.320698	-0.451214	-0.0801182	0.259829	-0.0824367	0.204156	-0.562928	-0.350297	-0.21491	0.272935	-0.494171	0.296534	0.26533	0.436542	-0.190229	0.926583	-0.177102	0.0168299	0.301148	-0.51351	-0.0521716	-0.16668	-0.0453027	-0.0735065	0.138758	-0.431742	-0.0618774	-0.38093	1.59825	-0.135827	-0.322461	-0.272489	0.0823411	0.803317	-0.356918	-0.0227573	-0.364488	-0.540327	-0.512693	0.059032	0.157635	-0.481884	-0.199614	0.0744061
0.119642		-0.240444	-0.271495	0.0216317	0.13745	-0.349617	-0.456762	-0.0708097	0.287694	-0.0551095	0.345653	-0.505622	-0.294252	-0.183164	0.283194	-0.450512	0.365807	0.293406	0.500806	-0.234772	0.950714	-0.205341	0.114259	0.230338	-0.479111	-0.0267684	-0.147946	-0.0956265	-0.0821727	0.223689	-0.383811	-0.00958131	-0.406884	1.64508	-0.155137	-0.317838	-0.251363	0.0357583	0.72714	-0.359436	-0.0538811	-0.283771	-0.559846	-0.571396	-0.0453691	0.123977	-0.512833	-0.220139	0.107754
0.122443		-0.252262	-0.255563	0.0707646	0.115764	-0.340024	-0.469501	-0.0629385	0.268572	-0.0298707	0.378114	-0.550199	-0.303872	-0.228779	0.299417	-0.505501	0.35555	0.329744	0.418801	-0.274075	0.878231	-0.210633	0.0386043	0.21181	-0.517392	0.0247067	-0.146544	-0.0791875	-0.0254322	0.217251	-0.429863	-0.027513	-0.374284	1.58561	-0.197956	-0.322269	-0.253069	0.0808708	0.837257	-0.355751	-0.0582214	-0.28887	-0.490892	-0.552062	-0.104464	0.154915	-0.604084	-0.228438	0.101509
0.119925		-0.275539	-0.305936	0.0464833	0.176576	-0.209502	-0.459898	-0.0117822	0.272557	-0.102358	0.452527	-0.574247	-0.273499	-0.268763	0.345722	-0.511804	0.335295	0.325759	0.456747	-0.202701	0.999734	-0.202955	0.0723041	0.226455	-0.541332	-0.0472597	-0.138063	-0.0639185	-0.0930508	0.208579	-0.416064	-0.0482717	-0.300227	1.58633	-0.225195	-0.186192	-0.148898	0.151703	0.73054	-0.332057	-0.0161934	-0.314438	-0.544501	-0.585551	0.0565004	0.219903	-0.632498	-0.234426	0.102365
0.111864		-0.213241	-0.305676	0.0612896	0.161536	-0.048777	-0.421649	-0.0468256	0.287653	-0.0517704	0.479488	-0.590782	-0.255252	-0.284558	0.419479	-0.543548	0.366321	0.332229	0.467801	-0.232315	1.01413	-0.197949	-0.00617772	0.209211	-0.530909	-0.0451774	-0.18747	-0.0837159	0.0102471	0.354897	-0.401686	-0.0523789	-0.337	1.49612	-0.150867	-0.220031	-0.198934	0.172151	0.776875	-0.403444	0.0360433	-0.356327	-0.434765	-0.535326	0.0383382	0.191894	-0.51813	-0.265933	0.0851856
0.114053		-0.300949	-0.276052	0.11922	0.189836	-0.0724721	-0.465692	-0.00465903	0.218755	-0.0739427	0.492148	-0.542964	-0.287402	-0.25046	0.3608	-0.498672	0.310309	0.355448	0.524039	-0.317193	0.939171	-0.176246	0.0336991	0.17305	-0.502205	-0.0450668	-0.0965772	-0.0959308	0.00748144	0.299753	-0.428709	-0.0792186	-0.291435	1.501	-0.225389	-0.211846	-0.21331	0.127689	0.826378	-0.3751	-0.0405286	-0.300049	-0.415582	-0.598026	0.00175759	0.241141	-0.623587	-0.240484	0.11604
0.112448		-0.246165	-0.297371	0.0797031	0.23545	0.0171306	-0.445146	-0.0434909	0.210689	-0.050212	0.555146	-0.583582	-0.278015	-0.251761	0.399859	-0.5152	0.334311	0.351542	0.463498	-0.27644	0.926708	-0.227128	0.129524	0.230301	-0.520397	-0.0141511	-0.147991	-0.142573	0.0582685	0.304458	-0.435125	-0.0447731	-0.242165	1.48874	-0.185792	-0.28568	-0.148035	0.135245	0.74631	-0.387263	-0.0224146	-0.318329	-0.399762	-0.594286	-0.0550363	0.171253	-0.563063	-0.319419	0.0200936
0.110129		-0.291459	-0.263107	0.0757386	0.207119	0.0229068	-0.44879	-0.042339	0.221071	-0.126217	0.568643	-0.600823	-0.26822	-0.292573	0.323685	-0.504314	0.350228	0.333747	0.524002	-0.356989	0.931531	-0.231233	0.034388	0.145271	-0.549788	-0.0163513	-0.170027	-0.161505	0.0331038	0.285295	-0.415267	-0.116258	-0.0947625	1.40221	-0.211788	-0.186172	-0.228324	0.13558	0.705295	-0.311337	-0.0368405	-0.270653	-0.422492	-0.51751	-0.0297516	0.15269	-0.580493	-0.18512	0.129949
0.10902		-0.254298	-0.321937	0.0606163	0.195091	0.00939829	-0.450721	-0.0277045	0.20834	-0.0712358	0.596488	-0.511787	-0.338904	-0.20981	0.381685	-0.557812	0.326381	0.786455	0.453355	-0.382917	0.895705	-0.223201	0.0920772	0.206444	-0.483556	-0.0202137	-0.163358	-0.10081	0.0497855	0.287311	-0.388912	-0.146792	-0.0660237	1.45733	-0.215272	-0.20809	-0.24502	0.0703576	0.663195	-0.331009	-0.0301465	-0.372691	-0.395286	-0.567879	-0.00623827	0.194646	-0.605861	-0.112254	0.0137695
0.118085		-0.281143	-0.314436	0.0505784	0.151442	-0.0270393	-0.450274	-0.0038178	0.137628	-0.048536	0.644415	-0.540515	-0.272392	-0.203307	0.398266	-0.590166	0.312326	0.800921	0.550963	-0.340506	0.816337	-0.216387	-0.0305888	0.287108	-0.485712	0.024216	-0.177656	-0.103773	0.00680071	0.251387	-0.459184	-0.105602	-0.0657748	1.46605	-0.170203	-0.106336	-0.167618	0.0476243	0.685412	-0.329268	-0.027896	-0.374063	-0.446297	-0.564166	-0.0735602	0.108994	-0.548877	-0.113016	0.046526
0.123146		-0.254904	-0.338022	0.0705079	0.217311	-0.0768872	-0.463338	-0.0216684	0.194889	-0.017715	0.641137	-0.523336	-0.314742	-0.201025	0.484665	-0.579053	0.329431	0.761165	0.510755	-0.337697	0.909775	-0.232054	0.0791095	0.230529	-0.488404	0.0536407	-0.14671	-0.152806	0.0371997	0.234281	-0.377894	-0.133419	-0.0527505	1.48835	-0.165284	-0.207358	-0.280709	0.0496205	0.750369	-0.334524	-0.0851589	-0.331891	-0.367181	-0.598959	-0.077352	0.163923	-0.525259	-0.150687	0.0327539
0.127901		-0.283552	-0.336268	0.0772242	0.194445	-0.0812878	-0.433997	-0.0330835	0.182518	-0.0755975	0.55421	-0.519254	-0.183562	-0.229211	0.39341	-0.625968	0.289711	0.802027	0.510108	-0.280632	0.867665	-0.226933	0.04113	0.284382	-0.510442	0.0192723	-0.164954	-0.214158	0.027333	0.252029	-0.381113	-0.105684	-0.0214103	1.49527	-0.218639	-0.228002	-0.347129	0.047925	0.720805	-0.373021	-0.0342674	-0.340656	-0.362773	-0.589779	-0.0032827	0.208889	-0.568012	-0.0579273	-0.148022
0.126073		-0.290622	-0.310114	0.0756674	0.200645	-0.0801715	-0.437685	-0.0151427	0.195112	0.00690474	0.473979	-0.542252	-0.153311	-0.248106	0.449627	-0.630706	0.229089	0.821463	0.525538	-0.305514	0.995575	-0.26479	0.0454469	0.268008	-0.513778	0.019276	-0.152461	-0.208728	0.0132167	0.194135	-0.427194	-0.116074	-0.0141933	1.62167	-0.210236	-0.224398	-0.25918	0.0104783	0.728177	-0.343292	-0.0770946	-0.292748	-0.386032	-0.563014	0.00724591	0.0845991	-0.560913	-0.0452615	-0.0613118
0.12876		-0.315167	-0.296856	0.104984	0.202053	-0.127253	-0.421299	-0.010873	0.233472	0.079679	0.485783	-0.440767	-0.119984	-0.170086	0.441778	-0.664856	0.245382	0.864334	0.577216	-0.28856	1.0374	-0.252636	0.0108781	0.258871	-0.442676	-0.00329158	-0.196783	-0.219787	0.00153945	0.281527	-0.354375	-0.131516	0.013821	1.55223	-0.241101	-0.175966	-0.232413	0.0304875	0.693143	-0.353437	-0.0322906	-0.291868	-0.322028	-0.566449	0.00156432	0.15918	-0.616756	-0.0298648	-0.107366
0.12747		-0.280681	-0.266768	0.141105	0.247943	-0.146529	-0.462814	-0.0849172	0.233964	0.0666632	0.448086	-0.440815	-0.083235	-0.171371	0.397871	-0.675925	0.220276	0.861405	0.508414	-0.324463	1.0904	-0.20823	0.0531298	0.254039	-0.433283	0.0619375	-0.207836	-0.188352	0.0151566	0.200373	-0.37019	-0.120679	0.115931	1.61862	-0.254332	-0.321234	-0.294966	0.0351596	0.749212	-0.356572	-0.0908436	-0.308614	-0.302391	-0.640568	-0.0300715	0.0183922	-0.621933	-0.0144284	-0.189741
0.137984		-0.321129	-0.282286	0.0896867	0.238032	-0.116535	-0.44024	-0.0536229	0.274763	-0.0252857	0.405927	-0.463407	-0.0188258	-0.0465496	0.333301	-0.694295	0.186866	0.851319	0.561278	-0.332597	1.07083	-0.191594	0.116594	0.271864	-0.472265	0.0168044	-0.288372	-0.174041	0.070118	0.151092	-0.377402	-0.127763	0.10218	1.61077	-0.189137	-0.208768	-0.285478	0.0191744	0.751312	-0.322839	-0.0438887	-0.338512	-0.25133	-0.572402	-0.0323447	0.134076	-0.540551	0.00265102	-0.204785
0.128193		-0.286457	-0.294753	0.0750348	0.167078	-0.0814212	-0.42867	-0.0914288	0.266123	-0.00263233	0.359151	-0.518307	0.0297194	-0.0857942	0.383946	-0.621913	0.256093	0.866469	0.482284	-0.313498	1.09308	-0.214483	0.0848986	0.274715	-0.502431	-0.0753798	-0.189668	-0.16905	-0.00163237	0.224323	-0.383484	-0.092422	0.0842925	1.57382	-0.260892	-0.25543	-0.196211	-0.00815485	0.706763	-0.394803	-0.029464	-0.290696	-0.341042	-0.58316	-0.0330567	0.0679285	-0.654908	0.0392984	-0.230637
0.130804		-0.293226	-0.318839	0.0815389	0.189784	-0.199621	-0.406878	-0.0684954	0.213629	-0.0152725	0.349495	-0.461493	0.0834199	-0.0516644	0.392092	-0.668462	0.209559	0.861144	0.515813	-0.338317	1.041	-0.17838	0.0857367	0.230518	-0.474803	-0.038792	-0.208985	-0.189664	0.0288775	0.227027	-0.426986	-0.0881708	0.0647775	1.66267	-0.221022	-0.305852	-0.331174	-0.0292217	0.671661	-0.291767	-0.0701255	-0.37218	-0.31327	-0.546955	-0.0371593	0.153006	-0.595806	-0.0113295	-0.31336
0.122552		-0.269735	-0.288719	0.0702856	0.150279	-0.12872	-0.410135	-0.0796909	0.17235	-0.00372	0.36543	-0.507712	0.101026	-0.0917136	0.621914	-0.662424	0.219427	0.91671	0.415731	-0.276659	1.01375	-0.0410793	0.0600749	0.246886	-0.508033	-0.00648376	-0.21759	-0.160531	0.035473	0.161845	-0.414169	-0.0955233	0.0789645	1.68989	-0.27208	-0.234186	-0.284226	-0.0520166	0.61328	-0.351004	-0.017343	-0.252805	-0.311151	-0.47062	-0.0613839	0.0477688	-0.682709	0.0123934	-0.371394
0.1346		-0.241076	-0.266967	0.118637	0.150144	-0.194241	-0.412198	-0.0544505	0.170395	-0.0273163	0.311668	-0.508388	-0.00620347	-0.104302	0.5583	-0.677685	0.168236	0.921757	0.449455	-0.283676	0.976928	-0.0473477	0.0380206	0.202284	-0.501227	0.00779221	-0.186005	-0.117161	0.103948	0.160002	-0.378761	-0.0250185	0.17894	1.64047	-0.204526	-0.31892	-0.310343	-0.0492297	0.761889	-0.31782	-0.0650957	-0.338615	-0.21314	-0.404041	0.0284937	0.046409	-0.560393	0.0471184	-0.357893
0.120987		-0.284784	-0.26184	0.0661595	0.142036	-0.147689	-0.40622	-0.0529759	0.151864	0.0468714	0.258258	-0.525031	0.0178844	-0.0908707	0.657222	-0.691639	0.100754	0.883287	0.440435	-0.24871	0.950756	-0.0363067	0.0282561	0.24164	-0.503801	-0.0162721	-0.232278	-0.179565	0.0764975	0.112335	-0.397912	-0.050405	0.135921	1.72696	-0.181703	-0.288096	-0.265617	-0.0100948	0.699488	-0.276432	-0.0340096	-0.314741	-0.259194	-0.522001	0.0543293	0.120411	-0.515009	0.0100995	-0.40608
0.12448		-0.260199	-0.273031	0.0878399	0.0880607	-0.132598	-0.416942	-0.0935138	0.150626	-0.0124433	0.287204	-0.525277	0.0583273	-0.10379	0.569111	-0.688272	0.123705	0.892568	0.453815	-0.26601	0.971456	-0.0231931	0.0467014	0.271149	-0.50637	0.00711873	-0.211889	-0.14825	0.0753455	0.185099	-0.449667	0.030785	0.0552737	1.72273	-0.249079	-0.309655	-0.315074	-0.0203352	0.750541	-0.333818	-0.0289981	-0.266397	-0.25264	-0.559739	0.0222333	0.0311033	-0.607127	0.0214618	-0.485665
0.129371		-0.231824	-0.279492	0.123298	0.0714064	-0.16903	-0.435517	-0.0925684	0.186961	0.0571331	0.161292	-0.515033	0.0275104	-0.0872668	0.622483	-0.709208	0.101885	0.919413	0.379008	-0.236961	0.984461	-0.0309123	-0.0157372	0.220929	-0.487935	-0.0423263	-0.138395	-0.199494	0.28842	0.117283	-0.374953	-0.0143714	0.0718806	1.72135	-0.235088	-0.340782	-0.305125	-0.0169803	0.725978	-0.300253	-0.0902947	-0.332648	-0.179687	-0.455401	-0.0505523	0.071683	-0.58889	-0.0176274	-0.417565
0.13291		-0.264714	-0.23907	0.104066	0.0876398	-0.196818	-0.446306	-0.0397892	0.194935	0.0938952	0.19024	-0.471471	-0.0059603	-0.0659502	0.63289	-0.723178	0.101308	0.965585	0.374832	-0.250163	0.976383	-0.0532934	-0.0116694	0.209391	-0.477465	0.000132074	-0.215228	-0.203874	0.250259	0.136046	-0.352372	-0.0875963	0.138734	1.69871	-0.249632	-0.298172	-0.256003	-0.0418845	0.7194	-0.32513	-0.127555	-0.320698	-0.212238	-0.480676	-0.0461561	0.0740541	-0.593725	-0.0134184	-0.489483
0.139648		-0.245435	-0.288685	0.103563	0.0972528	-0.111694	-0.426686	-0.0779048	0.120886	0.117091	0.223818	-0.519619	-0.00364954	-0.0764529	0.66783	-0.736637	0.115378	0.941903	0.382005	-0.279241	0.940606	-0.0401185	-0.00775633	0.16353	-0.48973	-0.0352114	-0.17159	-0.186799	0.257683	0.166262	-0.366959	0.0264119	0.15153	1.71119	-0.307439	-0.373555	-0.320818	-0.0698819	0.663905	-0.307221	-0.0251876	-0.32741	-0.217795	-0.485377	0.0350547	0.0894872	-0.678883	-0.00339117	-0.552593
[truncated: 157 more columns]

## Sheet: Fig 3D
	Habituation Tones	Conditioning Tones	Extinction Day 1	Extinction Day 2	Sex of mouse
Neuronal ROI Z-Scored ΔF/F	0.2345	0.9981	1.39734	0.748575	M
	0.1894	1.2722	1.78108	0.95415	M
	0.4231	1.8231	1.15234	0.617325	M
	0.9813	0.9213	1.28982	0.690975	M
	0.681	1.5778	2.20892	1.18335	M
	1.2751	0.8751	2.62514	1.40633	M
	1.8671	0.562	2.1868	1.1715	M
	0.5933	1.1921	1.66894	0.894075	M
	0.3869	0.6935	2.3709	1.27012	M
	0.4122	1.4528	2.03392	1.0896	M
	1.3789	1.6781	2.34934	1.25857	M
	1.0271	2.3709	3.31926	1.77818	M
	0.453	1.843	2.5802	1.38225	M
	0.1967	2.3683	3.31562	1.77622	M
	0.8231	0.3097	1.83358	0.982275	M
	2.1007	0.9388	2.71432	1.4541	M
	1.4022	1.3457	1.88398	1.00927	M
	1.273	0.9001	1.26014	0.675075	M
	1.4599	0.6723	0.94122	0.504225	M
	1.8091	1.7811	2.49354	1.33583	M
	0.0012	1.55	2.17	1.1625	M
	0.0234	0.9872	1.38208	0.7404	M
	0.2873	1.039	1.4546	0.77925	M
	0.5671	0.738	3.8332	2.0535	M
	0.4182	1.6722	2.34108	1.25415	M
	0.2213	1.279	1.7906	0.95925	F
	0.0977	0.9878	1.38292	0.74085	F
	0.262805	0.109949	0.153929	0.0824618	F
	0.0536337	0.144811	0.202735	0.108608	F
	0.150174	0.109949	0.153929	0.0824618	F
	0.0884956	0.131403	0.183964	0.0985519	F
	0.0750872	0.198445	0.277822	0.148833	F
	0.0348619	0.107267	0.150174	0.0804505	F
	0.115312	0.185036	0.259051	0.138777	F
	0.104586	0.0992223	0.138911	0.0744167	F
	0.0750872	0.123357	0.1727	0.0925181	F
	0.0670421	0.0777688	0.108876	0.0583266	F
	0.268168	0.050952	0.0713328	0.038214	F
	0.0616787	0.0375436	0.052561	0.0281577	F
	0.050952	0.0482703	0.0675784	0.0362027	F
	0.0804505	0.0429069	0.0600697	0.0321802	F
	0.147493	0.0750872	0.105122	0.0563154	F
	0.0241352	0.128721	0.180209	0.0965406	M
	0.0858139	0.0670421	0.0938589	0.0502816	M
	0.0321802	0.0268168	0.0375436	0.0201126	M
	0.2345	0.9981	1.39734	0.748575	M
	0.1894	0.2722	1.78108	0.95415	M
	0.4231	0.8231	1.15234	0.617325	M
	0.9813	0.9213	1.28982	0.690975	M
	0.681	1.5778	2.20892	1.18335	M
	1.2751	1.8751	2.62514	1.40633	M
	1.8671	1.562	2.1868	1.1715	M
	0.5933	1.1921	1.66894	0.894075	M
	0.3869	1.6935	2.3709	1.27012	M
	0.4122	1.4528	2.03392	1.0896	M
	1.3789	1.6781	2.34934	1.25857	M
	1.0271	2.3709	3.31926	1.77818	M
	0.453	1.843	2.5802	1.38225	M
	0.1967	2.3683	3.31562	1.77622	M
	0.8231	1.3097	1.83358	0.982275	M
	2.1007	1.9388	2.71432	1.4541	M
	1.4022	1.3457	1.88398	1.00927	M
	1.273	0.9001	1.26014	0.675075	M
	1.4599	0.6723	0.94122	0.504225	M
	1.8091	1.7811	2.49354	1.33583	M
	0.0012	1.55	2.17	1.1625	M
	0.0234	0.9872	1.38208	0.7404	M
	0.2873	1.039	1.4546	0.77925	M
	0.5671	2.738	3.8332	2.0535	M
	0.4182	1.6722	2.34108	1.25415	M
	0.2213	1.279	1.7906	0.95925	M
	0.0977	0.9878	1.38292	0.74085	M
	0.262805	0.109949	0.153929	0.0824618	M
	0.0536337	0.144811	0.202735	0.108608	M
	0.150174	0.109949	0.153929	0.0824618	M
	0.0884956	0.131403	0.183964	0.0985519	M
	0.0750872	0.198445	0.277822	0.148833	M
	0.0348619	0.107267	0.150174	0.0804505	M
	0.115312	0.185036	0.259051	0.138777	M
	0.104586	0.0992223	0.138911	0.0744167	M
	0.0750872	0.123357	0.1727	0.0925181	M
	0.0670421	0.0777688	0.108876	0.0583266	F
	0.268168	0.050952	0.0713328	0.038214	F
	0.0616787	0.0375436	0.052561	0.0281577	F
	0.050952	0.0482703	0.0675784	0.0362027	F
	0.0804505	0.0429069	0.0600697	0.0321802	F
	0.147493	0.0750872	0.105122	0.0563154	F
	0.0241352	0.128721	0.180209	0.0965406	F
	0.0858139	0.0670421	0.0938589	0.0502816	F
	0.0321802	0.0268168	0.0375436	0.0201126	F
	0.2345	0.9981	1.39734	0.748575	F
	0.1894	1.2722	1.78108	0.95415	F
	0.4231	0.8231	1.15234	0.617325	F
	0.9813	0.9213	1.28982	0.690975	F
	0.681	1.5778	2.20892	1.18335	F
	1.2751	1.8751	2.62514	1.40633	F
	1.8671	1.562	2.1868	1.1715	F
	0.5933	1.1921	1.66894	0.894075	F
	0.3869	1.6935	2.3709	1.27012	F
	0.4122	1.4528	2.03392	1.0896	F
	1.3789	1.6781	2.34934	1.25857	F
	1.0271	2.3709	3.31926	1.77818	F
	0.453	1.843	2.5802	1.38225	F
	0.1967	2.3683	3.31562	1.77622	F
	0.8231	1.3097	1.83358	0.982275	F
	2.1007	1.9388	2.71432	1.4541	F
	1.4022	1.3457	1.88398	1.00927	F
	1.273	0.9001	1.26014	0.675075	F
	1.4599	0.6723	0.94122	0.504225	F
	1.8091	1.7811	2.49354	1.33583	F
	0.0012	1.55	2.17	1.1625	F
	0.0234	0.9872	1.38208	0.7404	F
	0.2873	1.039	1.4546	0.77925	F
	0.5671	2.738	3.8332	2.0535	F
	0.4182	1.6722	2.34108	1.25415	F
	0.2213	1.279	1.279	0.95925	F
	0.0977	0.9878	0.9878	0.74085	F
	0.262805	0.109949	0.109949	0.0824618	F
	0.0536337	0.144811	0.144811	0.108608	F
	0.150174	0.109949	0.109949	0.0824618	F
	0.0884956	0.131403	0.131403	0.0985519	F
	0.0750872	0.198445	0.198445	0.148833	F
	0.0348619	0.107267	0.107267	0.0804505	F
	0.115312	0.185036	0.185036	0.138777	F
	0.104586	0.0992223	0.0992223	0.0744167	F
	0.0750872	0.123357	0.123357	0.0925181	F
	0.0670421	0.0777688	0.0777688	0.0583266	F
	0.268168	0.050952	0.050952	0.038214	F
	0.0616787	0.0375436	0.0375436	0.0281577	F
	0.050952	0.0482703	0.0482703	0.0362027	F
	0.0804505	0.0429069	0.0429069	0.0321802	F
	0.147493	0.0750872	0.0750872	0.0563154	F
	0.0241352	0.128721	0.128721	0.0965406	F
	0.0858139	0.0670421	0.0670421	0.0502816	F
	0.0321802	0.0268168	0.0268168	0.0201126	F
	0.2345	0.9981	0.9981	0.748575	F
	0.1894	1.2722	1.2722	0.95415	F
	0.4231	0.8231	0.8231	0.617325	F
	0.9813	0.9213	0.9213	0.690975	F
	0.681	1.5778	1.5778	1.18335	F
	1.2751	1.8751	1.8751	1.40633	F
	1.8671	1.562	1.562	1.1715	F
	0.5933	1.1921	1.1921	0.894075	F
	0.3869	1.6935	1.6935	1.27012	F
	0.4122	1.4528	1.4528	1.0896	F
	1.3789	1.6781	1.6781	1.25857	F
	1.0271	2.3709	2.3709	1.77818	F
	0.453	1.843	1.843	1.38225	F
	0.1967	2.3683	2.3683	1.77622	F
	0.8231	1.3097	1.3097	0.982275	F
	2.1007	1.9388	1.9388	1.4541	F
	1.4022	1.3457	1.3457	1.00927	F
	1.273	0.9001	0.9001	0.675075	F
	1.4599	0.6723	0.6723	0.504225	F
	1.8091	1.7811	1.7811	1.33583	F
	0.0012	1.55	1.55	1.1625	F
	0.0234	0.9872	0.9872	0.7404	F
	0.2873	1.039	1.039	0.77925	F
	0.5671	2.738	2.738	2.0535	F
	0.4182	1.6722	1.6722	1.25415	F
	0.2213	1.279	1.279	0.95925	F
	0.0977	0.9878	0.9878	0.74085	F
	0.262805	0.109949	0.109949	0.0824618	F
	0.0536337	0.144811	0.144811	0.108608	F
	0.150174	0.109949	0.109949	0.0824618	F
	0.0884956	0.131403	0.131403	0.0985519	F
	0.0750872	0.198445	0.198445	0.148833	F
	0.0348619	0.107267	0.107267	0.0804505	M
	0.115312	0.185036	0.185036	0.138777	M
	0.104586	0.0992223	0.0992223	0.0744167	M
	0.0750872	0.123357	0.123357	0.0925181	M
	0.0670421	0.0777688	0.0777688	0.0583266	M
	0.268168	0.050952	0.050952	0.038214	M
	0.0616787	0.0375436	0.0375436	0.0281577	M
	0.050952	0.0482703	0.0482703	0.0362027	M
	0.0804505	0.0429069	0.0429069	0.0321802	M
	0.147493	0.0750872	0.0750872	0.0563154	M
	0.0241352	0.128721	0.128721	0.0965406	M
	0.0858139	0.0670421	0.0670421	0.0502816	M
	0.0321802	0.0268168	0.0268168	0.0201126	M
	0.2345	0.9981	0.9981	0.748575	M
	0.1894	1.2722	1.2722	0.95415	M
	0.4231	0.8231	0.8231	0.617325	M
	0.9813	0.9213	0.9213	0.690975	M
	0.681	1.5778	1.5778	1.18335	M
	1.2751	1.8751	1.8751	1.40633	M
	1.8671	1.562	1.562	1.1715	M
	0.5933	1.1921	1.1921	0.894075	M
	0.3869	1.6935	1.6935	1.27012	M
	0.4122	1.4528	1.4528	1.0896	M
	1.3789	1.6781	1.6781	1.25857	M
	1.0271	2.3709	2.3709	1.77818	M
	0.453	1.843	1.843	1.38225	M
	0.1967	2.3683	2.3683	1.77622	M
	0.8231	1.3097	1.3097	0.982275	M
	2.1007	1.9388	1.9388	1.4541	M
	1.4022	1.3457	1.3457	1.00927	M
	1.273	0.9001	0.9001	0.675075	M
	1.4599	0.6723	0.6723	0.504225	M
	1.8091	1.7811	1.7811	1.33583	M
	0.3267	0.8891	0.8891	0.666825	M
	1.2782	1.4467	1.4467	1.08502	M
	1.1123	2.5078	3.5078	2.63085	M
	3.1511	2.8911	2.8911	2.16832	M
	1.2218	0.3982	0.3982	0.29865	M
	0.5822	0.71	0.71	0.5325	M
	1.3877	0.89	0.89	0.6675	M
	1.6788	1.8971	1.8971	1.42283	M
	2.1182	2.2208	3.2208	2.4156	M
	2.5568	3.1091	4.1091	2.33182	M
	1.6473	2.8788	3.1788	2.3841	M

## Sheet: Fig 3E
	Habituation Tones	Tones 1-2	Tones 3-4	Tones 5-6	Tones 7-8	Sex of mouse
Neuronal ROI Z-Scored ΔF/F	1.0271	0.01892	0.1022	1.22227	2.94024	M
	1.4022	0.0382	0.3388	1.26109	0.0466104	M
	0.3869	1.398	1.2788	1.78173	0.09655	M
	0.453	0.4221	0.09228	0.780809	2.40702	M
	0.4122	0.2872	0.39	0.03607	0.0505497	M
	0.453	0.0928	1.002	0.98424	0.0714669	M
	0.115312	0.3782	0.7761	0.098749	0.0836685	M
	0.4182	0.3872	1.299	2.63053	2.08336	M
	1.1123	0.6181	1.2283	1.8015	0.09655	M
	0.2873	0.02382	1.092	3.26109	3.23914	M
	0.5671	0.03821	0.0933	0.742332	0.82693	M
	0.9813	0.0911	0.3391	0.612235	3.54108	M
	0.104586	0.2088	1.2291	0.0927031	1.15772	M
	0.8231	1.8991	0.0399	0.779777	0.0801824	M
	0.681	0.9397	0.09229	0.108825	1.47999	M
	1.4599	0.2289	0.3381	0.105634	0.123184	M
	0.1894	0.9873	1.2282	1.22227	2.07604	M
	1.3789	0.01282	0.9322	1.38501	0.874705	M
	0.4182	0.1298	0.1022	0.03607	1.21881	M
	1.8671	0.522	0.0339	0.123669	3.07147	M
	1.0271	1.2007	0.8271	0.103057	0.0714669	M
	0.4231	1.9821	0.9112	0.948452	2.06622	M
	1.8091	0.0089	1.783	0.118516	2.02092	M
	0.5933	0.0717	1.2903	2.62703	1.62599	M
	2.1007	0.3327	0.2921	1.14531	3.09077	M
	1.3877	0.0338	1.421	0.0112935	0.136502	F
	0.2213	0.1287	0.2931	2.27784	0.64207	F
	0.8231	2.388	2.8128	2.17266	4.83135	F
	0.150174	1.2899	1.933	0.742332	0.0832328	F
	0.050952	1.0293	0.8291	0.958925	1.28992	F
	1.8091	0.0911	0.3299	0.505233	0.053269	F
	0.0536337	0.3872	0.3199	0.741881	0.0854116	F
	0.2345	0.0823	0.3821	1.25829	0.67535	F
	0.262805	0.2803	0.9512	0.108825	2.32794	F
	1.2751	0.8379	1.002	3.14531	1.02557	F
	0.0536337	0.0928	0.9009	1.18572	1.80365	F
	0.3869	0.0928	3.821	0.0584433	0.159807	F
	1.4599	0.5672	1.3782	0.0953278	2.08336	F
	0.0234	0.0221	2.8712	0.190656	0.0599276	F
	0.2873	0.2873	1.2873	0.505233	0.874705	F
	1.3789	1.9882	1.9223	2.27534	0.0932207	F
	0.0234	0.6782	0.7821	0.864771	2.28808	F
	0.5671	2.3928	1.6657	0.139055	0.0599276	M
	1.4022	0.07365	0.2283	3.09178	0.585065	M
	0.1967	0.1889	0.299	4.27267	0.128989	M
	0.0750872	1.2382	0.7892	0.711192	1.92433	M
	0.0348619	0.3478	0.2291	0.780809	0.0632569	M
	0.0616787	1.478	0.9822	0.62703	1.02188	M
	0.3869	0.9882	0.8299	0.149131	0.0244033	M
	0.0977	1.002	0.8337	0.750072	1.28992	M
	0.4122	3.018	0.4811	0.515871	1.54109	M
	1.4022	1.2872	0.5877	0.0967337	0.0697238	M
	1.2751	0.2388	0.02283	1.77978	0.648765	M
	0.2345	0.374	0.4011	1.14531	2.08336	M
	0.0012	0.11821	1.3391	0.949029	5.14379	M
	0.5822	1.728	1.2932	0.0257643	4.95884	M
	1.4022	0.0318	0.1922	0.790793	0.133172	M
	1.2751	0.2281	0.9923	1.60657	1.0153	M
	0.681	0.1183	0.0229	0.0412228	0.0801824	M
	0.681	2.338	4.239	0.177774	1.22635	M
	0.9813	0.2371	1.0222	1.3385	3.39923	M
	0.681	0.1289	0.3911	0.956058	1.93922	M
	0.4182	0.092	0.0922	0.277842	0.0932207	M
	0.5671	2.1092	0.6122	0.07214	0.64168	M
	0.9813	0.0389	2.8812	2.05761	3.02188	M
	0.0858139	0.2781	0.4801	0.0747164	0.0435774	M
	0.050952	0.0473	0.9281	0.164825	0.0244033	M
	0.0750872	0.5778	0.02399	0.338497	5.53939	M
	1.4599	0.9822	1.2293	0.885139	2.21124	M
	1.273	0.9211	1.2922	0.668159	0.136502	M
	0.050952	0.0783	0.6744	2.63611	1.67069	M
	2.1007	0.2839	0.2283	1.01129	1.62599	M
	1.273	2.3872	0.0883	0.949029	0.5785	M
	0.0348619	0.2899	0.9981	0.0322446	0.136502	M
	0.0858139	1.729	1.922	0.105634	0.585065	M
	0.268168	0.2283	0.0038	4.8015	0.159807	M
	0.0321802	0.02933	1.672	0.895863	0.133172	M
	0.0012	1.9882	0.3899	0.98424	0.053269	M
	0.050952	1.372	0.1092	0.692357	0.436995	M
	0.0750872	0.0821	2.1182	0.958925	0.0941271	M
	0.0977	0.0931	1.8291	0.668835	2.94347	M
	0.150174	0.3237	0.2291	0.0953278	1.22561	F
	0.453	1.382	0.9331	1.01129	1.80365	F
	0.9813	0.1877	0.2833	0.0463757	3.39923	F
	0.1967	0.0384	3.5012	0.692357	1.10078	F
	0.0616787	0.347	0.05817	2.27534	3.08693	F
	0.4122	0.1223	0.8829	0.790793	1.95884	F
	0.2873	0.0228	0.4022	1.25666	1.92433	F
	0.0241352	0.9902	0.1102	0.998219	1.0075	F
	0.0234	0.2831	0.382	0.0362751	0.0488067	F
	0.0012	3.382	1.9232	0.118516	0.153148	F
	1.273	2.5677	0.8922	0.961168	4.7797	F
	1.8091	2.371	0.39	1.45701	1.11747	F
	0.0670421	0.8291	1.2899	0.056428	1.22635	F
	0.8231	1.2782	0.0339	0.956058	2.21124	F
	0.0670421	0.3382	0.0982	3.78173	0.851305	F
	0.5933	0.6547	2.7662	1.77978	0.0832328	F
	0.0750872	0.09948	1.902	0.676425	2.94024	F
	0.3267	1.2311	1.109	2.33649	0.179783	F
	0.2213	0.0122	0.2811	0.0826267	1.58788	F
	0.0884956	0.4672	0.3922	0.0201529	2.28808	F
	2.1007	0.2073	1.763	2.38887	0.120274	F
	0.268168	0.0227	1.2281	0.056428	4.64207	F
	0.0884956	0.082	1.8922	1.48916	2.10248	F
	0.150174	0.0567	0.8891	1.2288	0.83466	F
	2.1007	0.3822	0.3922	1.29288	1.57944	F
	0.0884956	0.2811	0.2909	0.0322446	0.123184	F
	0.1894	0.4667	2.019	1.77066	2.40702	F
	1.8671	0.0283	0.1022	0.299247	0.120274	F
	0.0804505	0.07782	0.7288	0.105634	0.535015	F
	0.2345	0.0278	0.4933	0.139127	1.95884	F
	0.115312	0.2173	0.3922	0.0412228	1.23311	F
	0.4231	0.7281	2.102	0.998219	1.14379	F
	0.3869	0.1482	0.4726	0.645912	0.163136	F
	1.3789	0.9902	0.4855	4.26109	0.0505497	F
	0.1894	1.372	0.2293	0.750072	1.92433	F
	0.8231	0.6188	0.3812	0.190656	0.0714669	F
	0.0348619	0.0672	1.229	1.8015	0.0836685	F
	0.147493	0.2232	0.0928	0.098749	0.436995	F
	0.262805	0.1293	0.2882	0.676425	2.32794	F
	0.262805	3.4382	2.1192	1.16482	2.28007	F
	0.147493	1.3872	0.4092	0.07214	0.0331188	F
	1.2751	0.10882	0.0339	0.885139	0.0632569	F
	2.1007	0.21192	0.0339	0.0927031	1.93922	F
	0.453	0.3812	0.0992	0.0382904	1.11747	F
	0.4231	2.1671	0.487	1.18572	3.03329	F
	1.8091	2.3381	1.3887	1.8627	2.21124	F
	0.2213	0.8344	2.2281	1.17384	4.57944	F
	0.0804505	3.8112	0.2118	0.0826267	1.47999	F
	1.3789	0.6782	1.9822	1.77066	0.940355	F
	2.5568	0.9281	0.0291	0.0644107	0.0644945	F
	0.0750872	0.0382	0.0192	1.48916	0.0854116	F
	0.4231	0.3721	0.1033	1.29288	1.19795	F
	0.1894	0.288	1.672	0.123669	3.39923	F
	0.3869	1.2832	0.0911	1.3385	2.94347	F
	0.268168	3.3982	0.2033	0.0967337	0.94432	F
	1.3789	0.3872	0.3381	2.42043	0.598845	F
	0.0321802	0.3299	1.202	1.25829	1.23914	F
	1.4599	0.0331	0.4677	0.0489521	0.246369	F
	0.0977	0.3172	0.5778	0.864771	0.851305	F
	0.2873	0.3841	1.6472	0.105634	0.0332931	F
	0.104586	1.4301	0.6782	0.0201529	0.598845	F
	1.6788	0.3872	0.0392	0.457008	0.179783	F
	3.1511	0.5678	0.2911	0.0745656	3.09413	F
	0.0241352	0.1982	0.8929	4.78173	0.535015	F
	0.0804505	0.0811	1.9921	0.0489521	1.67069	F
	0.9813	0.2038	0.2933	0.948452	0.0331188	F
	0.147493	0.678	2.9281	1.42567	0.83466	F
	1.0271	0.7823	2.11192	0.028214	0.83135	F
	0.0804505	0.3923	0.1092	0.0806114	1.0153	F
	1.273	0.0338	0.1029	0.61856	1.14379	F
	0.8231	0.1573	0.3944	0.61856	0.0435774	F
	0.0321802	0.271	1.2093	0.961168	0.0697238	F
	0.5671	0.298	3.8291	0.222266	1.67069	F
	0.0241352	0.0283	0.0833	0.0826267	2.10248	F
	1.8671	0.0293	2.923	3.38501	1.02557	F
	0.104586	0.2109	0.38	0.790793	0.0644945	F
	0.0977	2.83	0.8271	0.0382904	2.40702	F
	1.8091	1.479	0.0382	0.126245	0.94432	F
	0.4122	0.0283	0.3811	0.385014	1.11747	F
	0.104586	0.4012	2.8331	0.149131	0.246369	F
	0.0616787	0.4209	1.023	0.139055	0.0466104	F
	0.1967	1.1082	0.09123	0.0644107	1.21881	F
	0.453	1.7832	1.3822	1.25666	1.09076	F
	0.681	0.3622	0.3811	2.05761	0.577915	F
	0.0750872	0.2822	0.2199	0.0362751	0.774865	F
	1.4022	0.3382	1.2399	0.645912	1.80365	F
	0.0670421	1.5677	2.0122	0.862702	0.0174309	M
	0.0234	0.4567	0.8311	1.39578	2.07604	M
	1.273	0.938	2.3011	1.2288	2.09352	M
	1.0271	0.6007	0.5827	0.103057	1.22561	M
	0.262805	0.3289	0.2293	1.09178	1.28992	M
	0.0884956	0.0982	0.3331	0.177774	1.62599	M
	1.8671	1.3677	0.3391	0.0747164	1.22561	M
	0.0348619	0.04567	0.0222	3.50069	0.229722	M
	1.2782	0.0029	1.4932	1.62703	0.4615	M
	0.0536337	1.378	0.8794	2.63053	0.128989	M
	0.0241352	0.2882	0.0299	0.515871	1.5394	M
	0.115312	0.5382	0.2911	1.17384	2.10248	M
	0.4182	0.4137	0.2911	0.98424	1.87922	M
	0.1967	1.3882	1.6567	0.0584433	0.83466	M
	0.0858139	0.7128	0.0991	0.0257643	0.0313757	M
	0.268168	0.0228	2.02981	0.0503821	0.0174309	M
	1.6473	0.2812	0.0992	1.40914	2.32794	M
	0.5933	1.2833	1.1199	0.533565	0.0488067	M
	0.147493	1.2782	0.2291	0.676425	0.229722	M
	0.0750872	0.3822	0.2933	1.0872	1.58788	M
	2.1182	0.0018	1.2891	1.51587	0.774865	M
	0.0012	0.00182	0.873	0.0826267	0.25883	M
	0.5933	1.829	1.302	4.39578	2.28808	M
	0.4122	0.1992	0.4882	0.0745656	2.07604	M
	0.0616787	1.0178	0.0229	1.40914	1.23914	M
	0.0670421	0.1028	0.2291	0.741881	0.153148	M
	0.2213	2.8912	1.2833	0.0463757	0.0278895	M
	0.1967	0.0383	1.283	0.958925	0.163136	M
	0.2345	0.0928	0.8233	0.895863	0.136502	M
	1.4599	0.8789	0.39	0.028214	1.10078	M
	0.115312	0.2283	0.1022	1.50069	1.15772	M
	0.0321802	0.0992	0.9281	0.0806114	1.47999	M
	0.150174	0.2283	1.2099	0.139127	1.57944	M
	0.1894	0.03838	1.2293	1.61223	1.02188	M
	0.0536337	2.3821	1.7822	1.60657	0.0313757	M
	0.4231	1.2332	1.221	0.505233	2.94347	M
	0.2345	0.6723	0.4082	0.395778	1.93922	M
	1.2218	1.2238	0.4711	0.0503821	0.82693	M
	1.8671	1.4528	0.9283	0.885139	2.94024	M
	1.0271	0.1137	1.2891	1.27267	1.26022	M
	0.0750872	0.5677	0.7341	0.500691	0.0278895	M
	0.5933	0.9801	3.911	0.126245	0.648765	M
	0.0858139	2.1182	0.0938	1.45701	4.19795	M
	1.2751	0.5611	0.3822	1.71119	1.26022	M

## Sheet: Fig 4A
xample Neuronal Traces SNc from both male and female mice
	Male	Male	Female
ΔF/F	-0.668606	-0.682215	-0.691061
	0.767442	0.382141	0.837322
	-0.148477	0.115363	0.10218
	0.0989429	0.0187136	0.0276207
	2.05116	1.45862	1.62889
	0.501095	0.0494043	0.446281
	0.0968671	0.004633	0.0026226
	0.185331	0.0570978	0.0105253
	-0.217377	0.422251	0.152413
	0.272895	0.0130496	0.114435
	-0.120156	0.606488	0.421358
	0.675474	0.400208	0.168707
	-0.271204	0.695435	1.30207
	0.392373	0.834697	0.720294
	-0.00432953	0.0203676	0.0928832
	0.340879	0.337817	0.112257
	-0.223198	0.602211	0.804407
	0.265034	0.386885	0.442453
	0.226118	0.117356	0.270548
	-0.83039	-0.932956	-0.781261
	1.64384	1.08475	0.926022
	0.734027	0.751087	0.697185
	-0.662351	-0.975647	-0.986245

## Sheet: Fig 4B
Example SNc neuronal traces frome male and female mice	Habituation	Conditioning
	1.23524	0.926064
	1.10785	1.14999
	0.986577	1.21414
	0.929029	1.45031
	0.847324	1.84498
	0.80985	1.93169
	0.760711	1.95843
	0.734027	2.05116
	0.756434	2.11372
	0.776848	2.09744
	0.751768	1.86467
	0.712884	1.63598
	0.730139	1.54568
	0.736603	1.50723
	0.751087	1.45862
	0.705302	1.45697
	0.697185	1.62889
	0.73043	1.85888
	0.900303	2.73877
	0.963538	2.99434
	1.10094	2.68555
	1.22056	2.40228
	1.28579	2.81056
	1.45153	3.94937
	1.59073	4.59367
	1.57343	4.30331
	1.49683	3.92482
	1.39763	3.52369
	1.3987	3.22958
	1.62728	3.0878
	2.15134	3.05903
	2.44418	2.97417
	2.4643	3.00707
	2.40787	2.94602
	2.32442	2.72453
	2.14317	2.426
	2.07843	2.21185
	2.7293	2.01
	3.98218	1.98399
	4.38608	1.82238
	4.41111	1.71497
	4.26831	1.55802
	4.08065	1.47019
	3.85279	1.38674
	3.81148	1.28929
	3.56053	1.20783
	3.26302	1.09185
	2.9538	1.02682
	2.74062	1.08719
	2.60079	1.12505
	2.47383	1.06818
	2.39319	0.970683
	2.39485	0.966989
	2.41011	1.03416
	2.40121	1.2175
	2.38746	1.5344
	2.56521	1.72488
	2.52268	1.72799
	2.32617	1.70588
	2.18118	1.92547
	2.04728	2.11508
	1.961	2.11119
	1.87536	1.94248
	1.76551	1.77596
	1.70641	1.65056
	1.69309	1.64211
	1.60522	1.59433
	1.46815	1.5206
	1.33896	1.39976
	1.33711	1.45274
	1.42066	1.3863
	1.49134	1.29483
	1.62184	1.1932
	1.78816	1.06682
	1.8724	0.966454
	1.81383	0.983855
	1.6685	1.17118
	1.5291	1.38727
	1.40215	1.54772
	1.2573	2.31149
	1.13414	2.67875
Sex	Male	Female

[truncated: 33 more sheets: Fig 4C, Fig 4D, Fig 4F, Fig 4G, Fig 4H, Fig 5C, Fig5E, Fig 5F, Fig 5G, Suppl Fig 1B, Suppl Fig 1C, Suppl Fig 1E, Suppl Fig 1F, Suppl Fig 1G, Suppl Fig 2C, Suppl Fig2D, Suppl Fig 2F, Suppl Fig 3B, Suppl Fig 3C, Suppl Fig 3D …]
